# Supplementary material for: Enabling high throughput deep reinforcement learning with first principles to investigate catalytic reaction mechanisms
Source: Nat Commun. 2024 Jul 25;15:6281. doi: 10.1038/s41467-024-50531-6 (PMC11282263; doi:10.1038/s41467-024-50531-6)
Supplement: Supplementary file 4 — Supplementary Data 1 [file 41467_2024_50531_MOESM4_ESM.txt]

Structures (VASP POSCAR format) in Figure 3:

(b) 
Surface diffusion Path                                 
   1.00000000000000     
     8.0120000420000004    0.0000000000000000    0.0000000000000000
     0.0000000000000000    6.9380002021999996    0.0000000000000000
     0.0000000000000000    0.0000000000000000   14.8120002747000008
   Fe   N    H 
    24     3     24 
Selective dynamics
Direct
  0.5000000000000000  0.8333799990000017  0.3312200009999984   F   F   F
  0.7500000000000000  0.3333799990000017  0.3312200009999984   F   F   F
  0.7500000000000000  0.9966456672298207  0.4226905388275810   F   F   F
  0.5000000000000000  0.4966456822298184  0.4226905388275810   F   F   F
  0.4971480443109968  0.1522364759144708  0.5377364016112693   T   T   T
  0.7440985002611953  0.6859606716508537  0.5316068770416464   T   T   T
  0.5000000000000000  0.1632496990525496  0.3785199387098928   F   F   F
  0.4944419916786700  0.8304536788409251  0.4901847421723602   T   T   T
  0.7500000000000000  0.6632496690525471  0.3785199387098928   F   F   F
  0.7468593839806488  0.3302312512423455  0.4935330249864194   T   T   T
  0.7640664410806508  0.9981595517573965  0.5857513684118345   T   T   T
  0.5132238067490391  0.4890678144831284  0.5868188428184027   T   T   T
  0.0000000000000000  0.8333799990000017  0.3312200009999984   F   F   F
  0.2500000000000000  0.3333799990000017  0.3312200009999984   F   F   F
  0.2500000000000000  0.9966456672298207  0.4226905388275810   F   F   F
  0.0000000000000000  0.4966456822298184  0.4226905388275810   F   F   F
  0.0068072583752823  0.1817445732705352  0.5306466308811650   T   T   T
  0.2515575344079508  0.6581137016958110  0.5399573671640638   T   T   T
  0.0000000000000000  0.1632496990525496  0.3785199387098928   F   F   F
  0.0037888861033366  0.8321452342428870  0.4930152667006809   T   T   T
  0.2500000000000000  0.6632496690525471  0.3785199387098928   F   F   F
  0.2545456905293761  0.3302966880941440  0.4921697936629528   T   T   T
  0.9817176962652425  0.4955330324894121  0.5856661035429553   T   T   T
  0.2375943225608239  0.9883302607620834  0.5960371069957304   T   T   T
  0.7467979508602625  0.4829794617330307  0.6053931308619269   T   T   T
  0.9996814979510589  0.9809269467268251  0.6039610726914049   T   T   T
  0.3327487858193194  0.9584041673754129  0.7264353282419975   T   T   T
  0.2902108515346953  0.4542524173689699  0.6015366398248716   T   T   T
  0.4439117059252169  0.8867900304076244  0.7187771135466932   T   T   T
  0.3562962311924736  0.0882855247393266  0.7568124158808089   T   T   T
  0.15  0.3333 0.6
  0.15  0.3333 0.62
  0.15  0.3888 0.62
  0.15  0.4444 0.62
  0.15  0.5000 0.62 
  0.15  0.5555 0.62
  0.15  0.6111 0.62
  0.15  0.6111 0.64
  0.15  0.6666 0.64
  0.20  0.6666 0.64
  0.20  0.7222 0.64
  0.25  0.7222 0.64
  0.25  0.7777 0.64
  0.25  0.7777 0.66
  0.25  0.8333 0.66
  0.25  0.8333 0.68
  0.25  0.8333 0.70
  0.25  0.8333 0.72
  0.25  0.8333 0.74
  0.25  0.8333 0.76
  0.25  0.8888 0.76


(c)
Gas phase reaction                                
   1.00000000000000     
     8.0120000420000004    0.0000000000000000    0.0000000000000000
     0.0000000000000000    6.9380002021999996    0.0000000000000000
     0.0000000000000000    0.0000000000000000   14.8120002747000008
   Fe   N    H 
    24     3    17 
Selective dynamics
Direct
  0.5000000000000000  0.8333799990000017  0.3312200009999984   F   F   F
  0.7500000000000000  0.3333799990000017  0.3312200009999984   F   F   F
  0.7500000000000000  0.9966456672298207  0.4226905388275810   F   F   F
  0.5000000000000000  0.4966456822298184  0.4226905388275810   F   F   F
  0.4971480443109968  0.1522364759144708  0.5377364016112693   T   T   T
  0.7440985002611953  0.6859606716508537  0.5316068770416464   T   T   T
  0.5000000000000000  0.1632496990525496  0.3785199387098928   F   F   F
  0.4944419916786700  0.8304536788409251  0.4901847421723602   T   T   T
  0.7500000000000000  0.6632496690525471  0.3785199387098928   F   F   F
  0.7468593839806488  0.3302312512423455  0.4935330249864194   T   T   T
  0.7640664410806508  0.9981595517573965  0.5857513684118345   T   T   T
  0.5132238067490391  0.4890678144831284  0.5868188428184027   T   T   T
  0.0000000000000000  0.8333799990000017  0.3312200009999984   F   F   F
  0.2500000000000000  0.3333799990000017  0.3312200009999984   F   F   F
  0.2500000000000000  0.9966456672298207  0.4226905388275810   F   F   F
  0.0000000000000000  0.4966456822298184  0.4226905388275810   F   F   F
  0.0068072583752823  0.1817445732705352  0.5306466308811650   T   T   T
  0.2515575344079508  0.6581137016958110  0.5399573671640638   T   T   T
  0.0000000000000000  0.1632496990525496  0.3785199387098928   F   F   F
  0.0037888861033366  0.8321452342428870  0.4930152667006809   T   T   T
  0.2500000000000000  0.6632496690525471  0.3785199387098928   F   F   F
  0.2545456905293761  0.3302966880941440  0.4921697936629528   T   T   T
  0.9817176962652425  0.4955330324894121  0.5856661035429553   T   T   T
  0.2375943225608239  0.9883302607620834  0.5960371069957304   T   T   T
  0.7467979508602625  0.4829794617330307  0.6053931308619269   T   T   T
  0.9996814979510589  0.9809269467268251  0.6039610726914049   T   T   T
  0.3327487858193194  0.9584041673754129  0.7264353282419975   T   T   T
  0.2902108515346953  0.4542524173689699  0.6015366398248716   T   T   T
  0.4439117059252169  0.8867900304076244  0.7187771135466932   T   T   T
  0.3562962311924736  0.0882855247393266  0.7568124158808089   T   T   T
  0.15  0.6666 0.9
  0.15  0.6666 0.88
  0.15  0.7222 0.88
  0.15  0.7222 0.86
  0.20  0.7222 0.86
  0.20  0.7777 0.86
  0.20  0.7777 0.84
  0.20  0.8333 0.84
  0.20  0.8333 0.82
  0.25  0.8333 0.82
  0.25  0.8333 0.80
  0.25  0.8333 0.78
  0.25  0.8888 0.78
  0.25  0.8888 0.76


Structures (VASP POSCAR format) in Figure 4:

(a) LH mechanism:

Reactant:
Fe   N    H 
   1.00000000000000     
   8.0120000420000004   0.0000000000000000   0.0000000000000000
   0.0000000000000000   6.9380002021999996   0.0000000000000000
   0.0000000000000000   0.0000000000000000  14.8120002747000008
Fe   N    H 
24  3  4  
Selective dynamics
Direct
  0.5000000000000000  0.8333799990000017  0.3312200009999984 F F F
  0.7500000000000000  0.3333799990000017  0.3312200009999984 F F F
  0.7500000000000000  0.9966456672298207  0.4226905388275810 F F F
  0.5000000000000000  0.4966456822298184  0.4226905388275810 F F F
  0.4971480443109968  0.1522364759144708  0.5377364016112693 T T T
  0.7440985002611953  0.6859606716508537  0.5316068770416464 T T T
  0.5000000000000000  0.1632496990525496  0.3785199387098928 F F F
  0.4944419916786700  0.8304536788409251  0.4901847421723602 T T T
  0.7500000000000000  0.6632496690525471  0.3785199387098928 F F F
  0.7468593839806488  0.3302312512423455  0.4935330249864194 T T T
  0.7640664410806508  0.9981595517573965  0.5857513684118345 T T T
  0.5132238067490391  0.4890678144831284  0.5868188428184027 T T T
  0.0000000000000000  0.8333799990000017  0.3312200009999984 F F F
  0.2500000000000000  0.3333799990000017  0.3312200009999984 F F F
  0.2500000000000000  0.9966456672298207  0.4226905388275810 F F F
  0.0000000000000000  0.4966456822298184  0.4226905388275810 F F F
  0.0068072583752823  0.1817445732705352  0.5306466308811650 T T T
  0.2515575344079508  0.6581137016958110  0.5399573671640638 T T T
  0.0000000000000000  0.1632496990525496  0.3785199387098928 F F F
  0.0037888861033366  0.8321452342428870  0.4930152667006809 T T T
  0.2500000000000000  0.6632496690525471  0.3785199387098928 F F F
  0.2545456905293761  0.3302966880941440  0.4921697936629528 T T T
  0.9817176962652425  0.4955330324894121  0.5856661035429553 T T T
  0.2375943225608239  0.9883302607620834  0.5960371069957304 T T T
  0.7467979508602625  0.4829794617330307  0.6053931308619269 T T T
  0.9996814979510589  0.9809269467268251  0.6039610726914049 T T T
  0.4418800000000000  0.0496100000000000  0.6635400000000000 T T T
  0.2902108515346953  0.4542524173689699  0.6015366398248716 T T T
  0.4926600000000000  0.9263600000000000  0.6900200000000000 T T T
  0.4363800000000000  0.1531200000000000  0.7129000000000000 T T T
  0.2500000000000000  0.8333333333333333  0.7400000000000000 T T T

Transition State:
Fe   N    H                             
   1.00000000000000     
     8.0120000420000004    0.0000000000000000    0.0000000000000000
     0.0000000000000000    6.9380002021999996    0.0000000000000000
     0.0000000000000000    0.0000000000000000   14.8120002747000008
   Fe   N    H 
    24     3     4
Selective dynamics
Direct
  0.5000000000000000  0.8333799990000017  0.3312200009999978   F   F   F
  0.7500000000000000  0.3333799990000017  0.3312200009999978   F   F   F
  0.7500000000000000  0.9966456672298208  0.4226905388275543   F   F   F
  0.5000000000000000  0.4966456822298184  0.4226905388275543   F   F   F
  0.4958740213852897  0.1537633704746795  0.5399758905289155   T   T   T
  0.7451628375272268  0.6855512517615172  0.5313621698920613   T   T   T
  0.5000000000000000  0.1632496990525496  0.3785199387098927   F   F   F
  0.4958883736868418  0.8316786073001754  0.4898295188535017   T   T   T
  0.7500000000000000  0.6632496690525473  0.3785199387098927   F   F   F
  0.7457881405120093  0.3301927152423413  0.4944295660862733   T   T   T
  0.7671227237116288  0.9988814927711048  0.5852348325051226   T   T   T
  0.5122105530103198  0.4951733054298060  0.5885396271609956   T   T   T
  0.0000000000000000  0.8333799990000017  0.3312200009999978   F   F   F
  0.2500000000000000  0.3333799990000017  0.3312200009999978   F   F   F
  0.2500000000000000  0.9966456672298208  0.4226905388275543   F   F   F
  0.0000000000000000  0.4966456822298184  0.4226905388275543   F   F   F
  0.0090857049567411  0.1801731486625347  0.5302269532834764   T   T   T
  0.2518647992040463  0.6575478701827105  0.5388394458190104   T   T   T
  0.0000000000000000  0.1632496990525496  0.3785199387098927   F   F   F
  0.0037704548175673  0.8318793589860645  0.4920586367966949   T   T   T
  0.2500000000000000  0.6632496690525473  0.3785199387098927   F   F   F
  0.2546866371028946  0.3289311591446378  0.4912499314326461   T   T   T
  0.9823014456235121  0.4933785411260667  0.5850032501060756   T   T   T
  0.2380510168157781  0.9818075511720910  0.5998767506906412   T   T   T
  0.7469000413862041  0.4825886093546667  0.6055381901632869   T   T   T
  0.0018755467973410  0.9791339313039311  0.6030715818894343   T   T   T
  0.3575368301353995  0.9289168673950128  0.7085178222106910   T   T   T
  0.2847201144216597  0.4508108956191028  0.5980352394716315   T   T   T
  0.4820105627052313  0.9055547268782169  0.7173727566643309   T   T   T
  0.2925705960347333 -0.1174644653695649  0.7638466236721743   T   T   T
  0.3505257186804805  0.7713440385542100  0.6348588552751022   T   T   T

Product:
Fe   N    H 
   1.00000000000000     
   8.0120000420000004   0.0000000000000000   0.0000000000000000
   0.0000000000000000   6.9380002021999996   0.0000000000000000
   0.0000000000000000   0.0000000000000000  14.8120002747000008
Fe   N    H 
24  3  4  
Selective dynamics
Direct
  0.5000000000000000  0.8333799990000017  0.3312200009999984 F F F
  0.7500000000000000  0.3333799990000017  0.3312200009999984 F F F
  0.7500000000000000  0.9966456672298207  0.4226905388275810 F F F
  0.5000000000000000  0.4966456822298184  0.4226905388275810 F F F
  0.4971480443109968  0.1522364759144708  0.5377364016112693 T T T
  0.7440985002611953  0.6859606716508537  0.5316068770416464 T T T
  0.5000000000000000  0.1632496990525496  0.3785199387098928 F F F
  0.4944419916786700  0.8304536788409251  0.4901847421723602 T T T
  0.7500000000000000  0.6632496690525471  0.3785199387098928 F F F
  0.7468593839806488  0.3302312512423455  0.4935330249864194 T T T
  0.7640664410806508  0.9981595517573965  0.5857513684118345 T T T
  0.5132238067490391  0.4890678144831284  0.5868188428184027 T T T
  0.0000000000000000  0.8333799990000017  0.3312200009999984 F F F
  0.2500000000000000  0.3333799990000017  0.3312200009999984 F F F
  0.2500000000000000  0.9966456672298207  0.4226905388275810 F F F
  0.0000000000000000  0.4966456822298184  0.4226905388275810 F F F
  0.0068072583752823  0.1817445732705352  0.5306466308811650 T T T
  0.2515575344079508  0.6581137016958110  0.5399573671640638 T T T
  0.0000000000000000  0.1632496990525496  0.3785199387098928 F F F
  0.0037888861033366  0.8321452342428870  0.4930152667006809 T T T
  0.2500000000000000  0.6632496690525471  0.3785199387098928 F F F
  0.2545456905293761  0.3302966880941440  0.4921697936629528 T T T
  0.9817176962652425  0.4955330324894121  0.5856661035429553 T T T
  0.2375943225608239  0.9883302607620834  0.5960371069957304 T T T
  0.7467979508602625  0.4829794617330307  0.6053931308619269 T T T
  0.9996814979510589  0.9809269467268251  0.6039610726914049 T T T
  0.3327487858193194  0.9584041673754129  0.7264353282419975 T T T
  0.2902108515346953  0.4542524173689699  0.6015366398248716 T T T
  0.4439117059252169  0.8867900304076244  0.7187771135466932 T T T
  0.3562962311924736  0.0882855247393266  0.7568124158808089 T T T
  0.2556020646988699  0.8787650350888683  0.7671337701697283 T T T

(b) ER Mechanism:

Reactant:
Fe   N    H 
   1.00000000000000     
   8.0120000420000004   0.0000000000000000   0.0000000000000000
   0.0000000000000000   6.9380002021999996   0.0000000000000000
   0.0000000000000000   0.0000000000000000  14.8120002747000008
Fe   N    H 
24  3  4  
Selective dynamics
Direct
  0.5000000000000000  0.8333799990000017  0.3312200009999984 F F F
  0.7500000000000000  0.3333799990000017  0.3312200009999984 F F F
  0.7500000000000000  0.9966456672298207  0.4226905388275810 F F F
  0.5000000000000000  0.4966456822298184  0.4226905388275810 F F F
  0.4971480443109968  0.1522364759144708  0.5377364016112693 T T T
  0.7440985002611953  0.6859606716508537  0.5316068770416464 T T T
  0.5000000000000000  0.1632496990525496  0.3785199387098928 F F F
  0.4944419916786700  0.8304536788409251  0.4901847421723602 T T T
  0.7500000000000000  0.6632496690525471  0.3785199387098928 F F F
  0.7468593839806488  0.3302312512423455  0.4935330249864194 T T T
  0.7640664410806508  0.9981595517573965  0.5857513684118345 T T T
  0.5132238067490391  0.4890678144831284  0.5868188428184027 T T T
  0.0000000000000000  0.8333799990000017  0.3312200009999984 F F F
  0.2500000000000000  0.3333799990000017  0.3312200009999984 F F F
  0.2500000000000000  0.9966456672298207  0.4226905388275810 F F F
  0.0000000000000000  0.4966456822298184  0.4226905388275810 F F F
  0.0068072583752823  0.1817445732705352  0.5306466308811650 T T T
  0.2515575344079508  0.6581137016958110  0.5399573671640638 T T T
  0.0000000000000000  0.1632496990525496  0.3785199387098928 F F F
  0.0037888861033366  0.8321452342428870  0.4930152667006809 T T T
  0.2500000000000000  0.6632496690525471  0.3785199387098928 F F F
  0.2545456905293761  0.3302966880941440  0.4921697936629528 T T T
  0.9817176962652425  0.4955330324894121  0.5856661035429553 T T T
  0.2375943225608239  0.9883302607620834  0.5960371069957304 T T T
  0.7467979508602625  0.4829794617330307  0.6053931308619269 T T T
  0.9996814979510589  0.9809269467268251  0.6039610726914049 T T T
  0.4418800000000000  0.0496100000000000  0.6635400000000000 T T T
  0.2902108515346953  0.4542524173689699  0.6015366398248716 T T T
  0.4926600000000000  0.9263600000000000  0.6900200000000000 T T T
  0.4363800000000000  0.1531200000000000  0.7129000000000000 T T T
  0.2500000000000000  0.8333333333333333  0.7800000000000000 T T T

Transition State:
Fe   N    H                             
   1.00000000000000     
     8.0120000420000004    0.0000000000000000    0.0000000000000000
     0.0000000000000000    6.9380002021999996    0.0000000000000000
     0.0000000000000000    0.0000000000000000   14.8120002747000008
   Fe   N    H 
    24     3     4
Selective dynamics
Direct
  0.5000000000000000  0.8333799990000017  0.3312200009999978   F   F   F
  0.7500000000000000  0.3333799990000017  0.3312200009999978   F   F   F
  0.7500000000000000  0.9966456672298208  0.4226905388275647   F   F   F
  0.5000000000000000  0.4966456822298184  0.4226905388275647   F   F   F
  0.4959259792931643  0.1529807003706507  0.5417067415611558   T   T   T
  0.7451832200406137  0.6858608547760100  0.5313987470204183   T   T   T
  0.5000000000000000  0.1632496990525496  0.3785199387098927   F   F   F
  0.4965732371206919  0.8313153155988896  0.4886957445011825   T   T   T
  0.7500000000000000  0.6632496690525473  0.3785199387098927   F   F   F
  0.7448119018859283  0.3300631190443721  0.4947914264652136   T   T   T
  0.7687935618447196  0.9985352995245947  0.5850019871289915   T   T   T
  0.5126248308313186  0.4960435443010319  0.5882590342597561   T   T   T
  0.0000000000000000  0.8333799990000017  0.3312200009999978   F   F   F
  0.2500000000000000  0.3333799990000017  0.3312200009999978   F   F   F
  0.2500000000000000  0.9966456672298208  0.4226905388275647   F   F   F
  0.0000000000000000  0.4966456822298184  0.4226905388275647   F   F   F
  0.0084859087654967  0.1809608815151934  0.5299907050982747   T   T   T
  0.2523462861542758  0.6583653295659707  0.5393125676486695   T   T   T
  0.0000000000000000  0.1632496990525496  0.3785199387098927   F   F   F
  0.0038937723602468  0.8313600506328553  0.4918519526288759   T   T   T
  0.2500000000000000  0.6632496690525473  0.3785199387098927   F   F   F
  0.2550743001892396  0.3293555266858871  0.4913816790847023   T   T   T
  0.9819582204435925  0.4933934438194928  0.5851046672062391   T   T   T
  0.2363974261686335  0.9843939545492345  0.5983148048546557   T   T   T
  0.7469429371215389  0.4832555467209402  0.6057949335606112   T   T   T
  0.0020493463160531  0.9794871647031562  0.6029863309293604   T   T   T
  0.3823284650613593  0.9439632479690758  0.6988542933064854   T   T   T
  0.2868606280919183  0.4517292631370018  0.5983706737440512   T   T   T
  0.5044248663008573  0.9023521856039813  0.7016409253808799   T   T   T
  0.3293478634202889  0.9376901327854295  0.7617436794621334   T   T   T
  0.3478160882866686  0.7780010946646940  0.6371220804112715   T   T   T

Product:
Fe   N    H 
   1.00000000000000     
   8.0120000420000004   0.0000000000000000   0.0000000000000000
   0.0000000000000000   6.9380002021999996   0.0000000000000000
   0.0000000000000000   0.0000000000000000  14.8120002747000008
Fe   N    H 
24  3  4  
Selective dynamics
Direct
  0.5000000000000000  0.8333799990000017  0.3312200009999984 F F F
  0.7500000000000000  0.3333799990000017  0.3312200009999984 F F F
  0.7500000000000000  0.9966456672298207  0.4226905388275810 F F F
  0.5000000000000000  0.4966456822298184  0.4226905388275810 F F F
  0.4971480443109968  0.1522364759144708  0.5377364016112693 T T T
  0.7440985002611953  0.6859606716508537  0.5316068770416464 T T T
  0.5000000000000000  0.1632496990525496  0.3785199387098928 F F F
  0.4944419916786700  0.8304536788409251  0.4901847421723602 T T T
  0.7500000000000000  0.6632496690525471  0.3785199387098928 F F F
  0.7468593839806488  0.3302312512423455  0.4935330249864194 T T T
  0.7640664410806508  0.9981595517573965  0.5857513684118345 T T T
  0.5132238067490391  0.4890678144831284  0.5868188428184027 T T T
  0.0000000000000000  0.8333799990000017  0.3312200009999984 F F F
  0.2500000000000000  0.3333799990000017  0.3312200009999984 F F F
  0.2500000000000000  0.9966456672298207  0.4226905388275810 F F F
  0.0000000000000000  0.4966456822298184  0.4226905388275810 F F F
  0.0068072583752823  0.1817445732705352  0.5306466308811650 T T T
  0.2515575344079508  0.6581137016958110  0.5399573671640638 T T T
  0.0000000000000000  0.1632496990525496  0.3785199387098928 F F F
  0.0037888861033366  0.8321452342428870  0.4930152667006809 T T T
  0.2500000000000000  0.6632496690525471  0.3785199387098928 F F F
  0.2545456905293761  0.3302966880941440  0.4921697936629528 T T T
  0.9817176962652425  0.4955330324894121  0.5856661035429553 T T T
  0.2375943225608239  0.9883302607620834  0.5960371069957304 T T T
  0.7467979508602625  0.4829794617330307  0.6053931308619269 T T T
  0.9996814979510589  0.9809269467268251  0.6039610726914049 T T T
  0.3327487858193194  0.9584041673754129  0.7264353282419975 T T T
  0.2902108515346953  0.4542524173689699  0.6015366398248716 T T T
  0.4439117059252169  0.8867900304076244  0.7187771135466932 T T T
  0.3562962311924736  0.0882855247393266  0.7568124158808089 T T T
  0.2556020646988699  0.8787650350888683  0.7671337701697283 T T T


Structures (VASP POSCAR format) in Figure 6:

(a)
N diffusion Path (No relaxation)                                
   1.00000000000000     
     8.0120000420000004    0.0000000000000000    0.0000000000000000
     0.0000000000000000    6.9380002021999996    0.0000000000000000
     0.0000000000000000    0.0000000000000000   14.8120002747000008
   Fe    N
     24    15 
Selective dynamics
Direct
  0.5000000000000000  0.8333799990000017  0.3312200009999984   F   F   F
  0.7500000000000000  0.3333799990000017  0.3312200009999984   F   F   F
  0.7500000000000000  0.9966456672298207  0.4226905388275810   F   F   F
  0.5000000000000000  0.4966456822298184  0.4226905388275810   F   F   F
  0.5038635561457457  0.1614844318197568  0.5342904275406408   T   T   T
  0.7499994352414348  0.6673613789101707  0.5394078523866638   T   T   T
  0.5000000000000000  0.1632496990525496  0.3785199387098928   F   F   F
  0.5027950499708698  0.8286450961757995  0.4894240237375498   T   T   T
  0.7500000000000000  0.6632496690525471  0.3785199387098928   F   F   F
  0.7499999075034083  0.3389047337923252  0.4914870037478199   T   T   T
  0.7500001102135911  0.0079094182682272  0.5892216729189935   T   T   T
  0.4887466534239578  0.4920474193122920  0.5886459096504713   T   T   T
  0.0000000000000000  0.8333799990000017  0.3312200009999984   F   F   F
  0.2500000000000000  0.3333799990000017  0.3312200009999984   F   F   F
  0.2500000000000000  0.9966456672298207  0.4226905388275810   F   F   F
  0.0000000000000000  0.4966456822298184  0.4226905388275810   F   F   F
  0.9961360276277272  0.1614844489672207  0.5342903059910296   T   T   T
  0.2499999759063982  0.6979399810491023  0.5340138643952231   T   T   T
  0.0000000000000000  0.1632496990525496  0.3785199387098928   F   F   F
  0.9972044756186460  0.8286455336119988  0.4894241936444402   T   T   T
  0.2500000000000000  0.6632496690525471  0.3785199387098928   F   F   F
  0.2499997284909057  0.3342686820772574  0.4943100927893720   T   T   T
  0.0112524500225904  0.4920470630093440  0.5886457674954830   T   T   T
  0.2499996193943019  0.0154371096588846  0.5840083074837225   T   T   T
  0.25 0.5 0.60
  0.25 0.444 0.60
  0.3  0.444 0.60
  0.3  0.3889 0.60
  0.3  0.3333 0.60
  0.35 0.3333 0.60
  0.35 0.2778 0.60
  0.35 0.2222 0.60
  0.40 0.2222 0.60
  0.40 0.1667 0.60
  0.40 0.1111 0.60
  0.45 0.1111 0.60
  0.45 0.0556 0.60
  0.45 0.0000 0.60
  0.50 0.0000 0.60

(c)
N diffusion Path (Relaxation)                                 
   1.00000000000000     
     8.0120000420000004    0.0000000000000000    0.0000000000000000
     0.0000000000000000    6.9380002021999996    0.0000000000000000
     0.0000000000000000    0.0000000000000000   14.8120002747000008
   Fe    N
     24    15 
Selective dynamics
Direct
  0.5000000000000000  0.8333799990000017  0.3312200009999984   F   F   F
  0.7500000000000000  0.3333799990000017  0.3312200009999984   F   F   F
  0.7500000000000000  0.9966456672298207  0.4226905388275810   F   F   F
  0.5000000000000000  0.4966456822298184  0.4226905388275810   F   F   F
  0.5038635561457457  0.1614844318197568  0.5342904275406408   F   F   F
  0.7499994352414348  0.6673613789101707  0.5394078523866638   F   F   F
  0.5000000000000000  0.1632496990525496  0.3785199387098928   F   F   F
  0.5027950499708698  0.8286450961757995  0.4894240237375498   F   F   F
  0.7500000000000000  0.6632496690525471  0.3785199387098928   F   F   F
  0.7499999075034083  0.3389047337923252  0.4914870037478199   F   F   F
  0.7500001102135911  0.0079094182682272  0.5892216729189935   F   F   F
  0.4887466534239578  0.4920474193122920  0.5886459096504713   F   F   F
  0.0000000000000000  0.8333799990000017  0.3312200009999984   F   F   F
  0.2500000000000000  0.3333799990000017  0.3312200009999984   F   F   F
  0.2500000000000000  0.9966456672298207  0.4226905388275810   F   F   F
  0.0000000000000000  0.4966456822298184  0.4226905388275810   F   F   F
  0.9961360276277272  0.1614844489672207  0.5342903059910296   F   F   F
  0.2499999759063982  0.6979399810491023  0.5340138643952231   F   F   F
  0.0000000000000000  0.1632496990525496  0.3785199387098928   F   F   F
  0.9972044756186460  0.8286455336119988  0.4894241936444402   F   F   F
  0.2500000000000000  0.6632496690525471  0.3785199387098928   F   F   F
  0.2499997284909057  0.3342686820772574  0.4943100927893720   F   F   F
  0.0112524500225904  0.4920470630093440  0.5886457674954830   F   F   F
  0.2499996193943019  0.0154371096588846  0.5840083074837225   F   F   F
  0.25 0.5 0.6
  0.25 0.444 0.6
  0.25 0.389 0.6
  0.30 0.389 0.6
  0.30 0.333 0.6
  0.30 0.277 0.6
  0.35 0.277 0.6
  0.35 0.222 0.6
  0.4  0.222 0.6
  0.4  0.167 0.6
  0.4  0.111 0.6
  0.45 0.111 0.6
  0.45 0.056 0.6
  0.45 0.0 0.6
  0.5 0.0 0.6


Structures (VASP POSCAR format) in Figure 8:

Reactant:
Fe   N 
   1.00000000000000     
   8.0120000420000004   0.0000000000000000   0.0000000000000000
   0.0000000000000000   6.9380002021999996   0.0000000000000000
   0.0000000000000000   0.0000000000000000  14.8120002747000008
Fe   N 
24  2  
Selective dynamics
Direct
  0.5000000000000000  0.8333799990000017  0.3312200009999984 F F F
  0.7500000000000000  0.3333799990000017  0.3312200009999984 F F F
  0.7500000000000000  0.9966456672298207  0.4226905388275810 F F F
  0.5000000000000000  0.4966456822298184  0.4226905388275810 F F F
  0.5000079453719692  0.1688104199622273  0.5376062434101812 T T T
  0.7437421280763772  0.6594593892125147  0.5380886942576950 T T T
  0.5000000000000000  0.1632496990525496  0.3785199387098928 F F F
  0.5000140506272288  0.8306933613011296  0.4878736898249372 T T T
  0.7500000000000000  0.6632496690525471  0.3785199387098928 F F F
  0.7466846476060525  0.3314807858004158  0.4869019354606436 T T T
  0.7511881050959559  0.9952217954574110  0.5872961717253062 T T T
  0.5001404119801833  0.4965844830215218  0.5879159160947722 T T T
  0.0000000000000000  0.8333799990000017  0.3312200009999984 F F F
  0.2500000000000000  0.3333799990000017  0.3312200009999984 F F F
  0.2500000000000000  0.9966456672298207  0.4226905388275810 F F F
  0.0000000000000000  0.4966456822298184  0.4226905388275810 F F F
  0.0000259337100417  0.1675966738074877  0.5339625855921923 T T T
  0.2563880979055781  0.6594131907875322  0.5381071711851533 T T T
  0.0000000000000000  0.1632496990525496  0.3785199387098928 F F F
  0.0000423521868669  0.8296269173255197  0.4901809362418916 T T T
  0.2500000000000000  0.6632496690525471  0.3785199387098928 F F F
  0.2533783598565051  0.3315244666829571  0.4869353875923039 T T T
  0.0000990670544496  0.5013683664851243  0.5869603665602838 T T T
  0.2488943451119781  0.9951918804441391  0.5873035101129958 T T T
  0.5023106861252629  0.5038952051667280  0.7090211410839160 T T T
  0.5039643681043557  0.5091982694842443  0.7861540060569894 T T T


Transition State:

Fe   N                                  
   1.00000000000000     
     8.0120000420000004    0.0000000000000000    0.0000000000000000
     0.0000000000000000    6.9380002021999996    0.0000000000000000
     0.0000000000000000    0.0000000000000000   14.8120002747000008
   Fe   N 
    24     2
Selective dynamics
Direct
  0.5000000000000000  0.8333799990000017  0.3312200009999984   F   F   F
  0.7500000000000000  0.3333799990000017  0.3312200009999984   F   F   F
  0.7500000000000000  0.9966456672298207  0.4226905388275810   F   F   F
  0.5000000000000000  0.4966456822298184  0.4226905388275810   F   F   F
  0.4986854204614226  0.1630641391149757  0.5357906290479876   T   T   T
  0.7460113106396941  0.6667957586605582  0.5350848883200678   T   T   T
  0.5000000000000000  0.1632496990525496  0.3785199387098928   F   F   F
  0.4954605065186274  0.8292553674925566  0.4901245840456729   T   T   T
  0.7500000000000000  0.6632496690525471  0.3785199387098928   F   F   F
  0.7485091110016594  0.3305229696738831  0.4894354770821658   T   T   T
  0.7505146186601327  1.0007528492630233  0.5884051736133499   T   T   T
  0.4987359734905989  0.4966841983881038  0.5843538790052540   T   T   T
  0.0000000000000000  0.8333799990000017  0.3312200009999984   F   F   F
  0.2500000000000000  0.3333799990000017  0.3312200009999984   F   F   F
  0.2500000000000000  0.9966456672298207  0.4226905388275810   F   F   F
  0.0000000000000000  0.4966456822298184  0.4226905388275810   F   F   F
  0.0002906350735297  0.1663688989158929  0.5360235308517797   T   T   T
  0.2438641692637444  0.6597723294688512  0.5388825586112885   T   T   T
  0.0000000000000000  0.1632496990525496  0.3785199387098928   F   F   F
 -0.0000260620453873  0.8300516510686885  0.4902163385383860   T   T   T
  0.2500000000000000  0.6632496690525471  0.3785199387098928   F   F   F
  0.2485829496093915  0.3338942628949504  0.4901494714805870   T   T   T
 -0.0238673996334646  0.4966040030577213  0.5920025231520786   T   T   T
  0.2494933347671456  0.9975359168440951  0.5891217740004743   T   T   T
  0.7838197926562697  0.5126131924161058  0.7011695276373101   T   T   T
  0.7183355153351718  0.5072262580849651  0.7692698253623071   T   T   T
 
Product:

Fe   N 
   1.00000000000000     
   8.0120000420000004   0.0000000000000000   0.0000000000000000
   0.0000000000000000   6.9380002021999996   0.0000000000000000
   0.0000000000000000   0.0000000000000000  14.8120002747000008
Fe   N 
24  2  
Selective dynamics
Direct
  0.5000000000000000  0.8333799990000017  0.3312200009999984 F F F
  0.7500000000000000  0.3333799990000017  0.3312200009999984 F F F
  0.7500000000000000  0.9966456672298207  0.4226905388275810 F F F
  0.5000000000000000  0.4966456822298184  0.4226905388275810 F F F
  0.5000300359463342  0.1658470313740735  0.5338539752255895 T T T
  0.7566883336445581  0.6600406316817996  0.5382706025748000 T T T
  0.5000000000000000  0.1632496990525496  0.3785199387098928 F F F
  0.5000401065015868  0.8274423344300936  0.4906432622994834 T T T
  0.7500000000000000  0.6632496690525471  0.3785199387098928 F F F
  0.7518303273188433  0.3325583821773415  0.4875049671749329 T T T
  0.7496816970815567  0.9958797733491046  0.5872835026234680 T T T
  0.5000762582500882  0.4995699966448194  0.5827039488941917 T T T
  0.0000000000000000  0.8333799990000017  0.3312200009999984 F F F
  0.2500000000000000  0.3333799990000017  0.3312200009999984 F F F
  0.2500000000000000  0.9966456672298207  0.4226905388275810 F F F
  0.0000000000000000  0.4966456822298184  0.4226905388275810 F F F
  0.0000164892397563  0.1696715539528088  0.5371980617884758 T T T
  0.2434325178683588  0.6600729217030536  0.5382536469857889 T T T
  0.0000000000000000  0.1632496990525496  0.3785199387098928 F F F
  0.0000108881912349  0.8309986455765154  0.4878734098651127 T T T
  0.2500000000000000  0.6632496690525471  0.3785199387098928 F F F
  0.2482268739035741  0.3325155209686824  0.4874785938531802 T T T
  0.0001207466897541  0.4966265375881901  0.5879221145406165 T T T
  0.2503981722961449  0.9959005303806312  0.5872769399168937 T T T
  0.0018559912213225  0.5013913655499468  0.7090178550373361 T T T
  0.0032282645292205  0.5046813192927599  0.7861758424112711 T T T


Structures (VASP POSCAR format) in Figure S1:
2N-NH2-2H                                
   1.00000000000000     
     8.0120000420000004    0.0000000000000000    0.0000000000000000
     0.0000000000000000    6.9380002021999996    0.0000000000000000
     0.0000000000000000    0.0000000000000000   14.8120002747000008
   Fe   N    H 
    24     3     4
Selective dynamics
Direct
  0.5000000000000000  0.8333799990000017  0.3312200009999984   F   F   F
  0.7500000000000000  0.3333799990000017  0.3312200009999984   F   F   F
  0.7500000000000000  0.9966456672298207  0.4226905388275810   F   F   F
  0.5000000000000000  0.4966456822298184  0.4226905388275810   F   F   F
  0.4970130295130669  0.1501865314394677  0.5421397440465511   T   T   T
  0.7474177259810022  0.6847496055504699  0.5295850778181310   T   T   T
  0.5000000000000000  0.1632496990525496  0.3785199387098928   F   F   F
  0.4966594285591165  0.8308157457852055  0.4869584783916138   T   T   T
  0.7500000000000000  0.6632496690525471  0.3785199387098928   F   F   F
  0.7446230138709152  0.3289842788167782  0.4944019148404860   T   T   T
  0.7666029866477739  0.9975565553453486  0.5876864528890192   T   T   T
  0.5142703119348829  0.5042880059256934  0.5880158384152888   T   T   T
  0.0000000000000000  0.8333799990000017  0.3312200009999984   F   F   F
  0.2500000000000000  0.3333799990000017  0.3312200009999984   F   F   F
  0.2500000000000000  0.9966456672298207  0.4226905388275810   F   F   F
  0.0000000000000000  0.4966456822298184  0.4226905388275810   F   F   F
  0.0048376991398378  0.1794178509695827  0.5317144966620450   T   T   T
  0.2544908069815772  0.6593905150697037  0.5409490175170063   T   T   T
  0.0000000000000000  0.1632496990525496  0.3785199387098928   F   F   F
  0.0053677226668977  0.8307570434973126  0.4923841273308195   T   T   T
  0.2500000000000000  0.6632496690525471  0.3785199387098928   F   F   F
  0.2568944780539778  0.3310940399743915  0.4906552774670155   T   T   T
  0.9804228806473827  0.4978452193331068  0.5858237734307370   T   T   T
  0.2336987374046967  0.9939811987934565  0.5962993048416257   T   T   T
  0.7465273878993518  0.4827169552373243  0.6046160209277335   T   T   T
  0.0009990722106719  0.9697272833392773  0.6040538862817172   T   T   T
  0.4419959735217114  0.0494939209685427  0.6635708803775532   T   T   T
  0.3388867749728746  0.5896786257487489  0.6382795109967390   T   T   T
  0.4924825397908123  0.9262730976406393  0.6898436735911556   T   T   T
  0.4365802991103405  0.1525844575669237  0.7129126718194536   T   T   T
  0.1411482441796792  0.3171421693990782  0.5930631847758241   T   T   T

Structures (VASP POSCAR format) in Figure S4:
2N-NH2-2H (new configuration)                                                               
   1.00000000000000     
     8.0120000420000004    0.0000000000000000    0.0000000000000000
     0.0000000000000000    6.9380002021999996    0.0000000000000000
     0.0000000000000000    0.0000000000000000   14.8120002747000008
   Fe   N    H 
    24     3     4
Selective dynamics
Direct
  0.5000000000000000  0.8333799990000017  0.3312200009999984   F   F   F
  0.7500000000000000  0.3333799990000017  0.3312200009999984   F   F   F
  0.7500000000000000  0.9966456672298207  0.4226905388275810   F   F   F
  0.5000000000000000  0.4966456822298184  0.4226905388275810   F   F   F
  0.4966049050056199  0.1500770172147231  0.5412099354367547   T   T   T
  0.7499155544780340  0.6852558981442267  0.5313045818173401   T   T   T
  0.5000000000000000  0.1632496990525496  0.3785199387098928   F   F   F
  0.4981849900306257  0.8297447377652992  0.4882313829247777   T   T   T
  0.7500000000000000  0.6632496690525471  0.3785199387098928   F   F   F
  0.7456814486548061  0.3299351813993026  0.4938974498672445   T   T   T
  0.7660916006133225  0.0010474553973192  0.5880096295081713   T   T   T
  0.5178692590866109  0.4952599362392533  0.5856232989507968   T   T   T
  0.0000000000000000  0.8333799990000017  0.3312200009999984   F   F   F
  0.2500000000000000  0.3333799990000017  0.3312200009999984   F   F   F
  0.2500000000000000  0.9966456672298207  0.4226905388275810   F   F   F
  0.0000000000000000  0.4966456822298184  0.4226905388275810   F   F   F
  0.0041316431675970  0.1787724047253965  0.5298620960247993   T   T   T
  0.2491230356891752  0.6575548219628435  0.5388164550296770   T   T   T
  0.0000000000000000  0.1632496990525496  0.3785199387098928   F   F   F
  0.0041119496703531  0.8316080538077565  0.4923546290723047   T   T   T
  0.2500000000000000  0.6632496690525471  0.3785199387098928   F   F   F
  0.2546351913090383  0.3293390720585240  0.4922041811388958   T   T   T
  0.9854499523579106  0.4929709754536054  0.5864959535758144   T   T   T
  0.2322904260106915  0.9967124565956023  0.5968063063144690   T   T   T
  0.7512787905797327  0.4801048799709824  0.6049540068666405   T   T   T
  0.0003271796511864  0.9757979867096788  0.6049838182377665   T   T   T
  0.4349753598089711  0.0700730715656421  0.6652161657401920   T   T   T
  0.4230018608308900  0.7283673351633314  0.5935212122092983   T   T   T
  0.4934365715177525  0.9574049177372310  0.6966335875197684   T   T   T
  0.4235587693663805  0.1805349770379930  0.7105526570919418   T   T   T
  0.2099791388684240  0.4551939429293652  0.6001068099888119   T   T   T

Structures (VASP POSCAR format) in Figure S6:

(a):
Fe   N 
   1.00000000000000     
   8.0120000420000004   0.0000000000000000   0.0000000000000000
   0.0000000000000000   6.9380002021999996   0.0000000000000000
   0.0000000000000000   0.0000000000000000  14.8120002747000008
Fe   N 
24  1  
Selective dynamics
Direct
  0.5000000000000000  0.8333799990000017  0.3312200009999984 F F F
  0.7500000000000000  0.3333799990000017  0.3312200009999984 F F F
  0.7500000000000000  0.9966456672298207  0.4226905388275810 F F F
  0.5000000000000000  0.4966456822298184  0.4226905388275810 F F F
  0.5034138143415053  0.1617611972716199  0.5347893592688684 T T T
  0.7499901472144338  0.6574251870798850  0.5400565866004754 T T T
  0.5000000000000000  0.1632496990525496  0.3785199387098928 F F F
  0.5049814937356776  0.8278330769359046  0.4894014648857121 T T T
  0.7500000000000000  0.6632496690525471  0.3785199387098928 F F F
  0.7499982965012206  0.3354125662807614  0.4905910873309958 T T T
  0.7499747554112701  0.9971664848951265  0.5895411822433498 T T T
  0.4866427605031952  0.4899914782707460  0.5880339274994247 T T T
  0.0000000000000000  0.8333799990000017  0.3312200009999984 F F F
  0.2500000000000000  0.3333799990000017  0.3312200009999984 F F F
  0.2500000000000000  0.9966456672298207  0.4226905388275810 F F F
  0.0000000000000000  0.4966456822298184  0.4226905388275810 F F F
  0.9965688102171180  0.1617369736692899  0.5347851435478488 T T T
  0.2499783779659520  0.6892258047410854  0.5327207599918550 T T T
  0.0000000000000000  0.1632496990525496  0.3785199387098928 F F F
  0.9949970882069490  0.8278184816061642  0.4893965625674925 T T T
  0.2500000000000000  0.6632496690525471  0.3785199387098928 F F F
  0.2499892959442895  0.3334682792162121  0.4928829402683269 T T T
  0.0133203899458836  0.4899503918778526  0.5880410035609601 T T T
  0.2499821319961708  0.0019067612536680  0.5882884840810368 T T T
  0.2499786532805172  0.4848198400586788  0.6037676669718827 T T T

(b):
Fe   N                                  
   1.00000000000000     
     8.0120000420000004    0.0000000000000000    0.0000000000000000
     0.0000000000000000    6.9380002021999996    0.0000000000000000
     0.0000000000000000    0.0000000000000000   14.8120002747000008
   Fe   N 
    24     1
Selective dynamics
Direct
  0.5000000000000000  0.8333799990000017  0.3312200009999984   F   F   F
  0.7500000000000000  0.3333799990000017  0.3312200009999984   F   F   F
  0.7500000000000000  0.9966456672298207  0.4226905388275810   F   F   F
  0.5000000000000000  0.4966456822298184  0.4226905388275810   F   F   F
  0.4967127064560010  0.1686902883652681  0.5384757224284857   T   T   T
  0.7548300825017429  0.6615430806519395  0.5370380637179852   T   T   T
  0.5000000000000000  0.1632496990525496  0.3785199387098928   F   F   F
  0.5020282387128207  0.8306805157593994  0.4913687840779302   T   T   T
  0.7500000000000000  0.6632496690525471  0.3785199387098928   F   F   F
  0.7510822525673945  0.3326356003277502  0.4912688144080492   T   T   T
  0.7445604771823864  0.9968553994035232  0.5895996917023939   T   T   T
  0.5030593369736216  0.4990716183423666  0.5882246995489481   T   T   T
  0.0000000000000000  0.8333799990000017  0.3312200009999984   F   F   F
  0.2500000000000000  0.3333799990000017  0.3312200009999984   F   F   F
  0.2500000000000000  0.9966456672298207  0.4226905388275810   F   F   F
  0.0000000000000000  0.4966456822298184  0.4226905388275810   F   F   F
  0.9965504223163981  0.1597333632083525  0.5364470769603068   T   T   T
  0.2541746105852113  0.6575154034121748  0.5387144168801388   T   T   T
  0.0000000000000000  0.1632496990525496  0.3785199387098928   F   F   F
  0.0020502893005473  0.8289093522583159  0.4904928154473502   T   T   T
  0.2500000000000000  0.6632496690525471  0.3785199387098928   F   F   F
  0.2481782920270211  0.3281720602816655  0.4834431940642847   T   T   T
  0.0093669816597283  0.4915931172503479  0.5877375680389164   T   T   T
  0.2496658853462432  0.9891305971502021  0.5890788556092789   T   T   T
  0.2976045872293715  0.3850306152072515  0.6010294754450181   T   T   T

(c):
Fe   N                                  
   1.00000000000000     
     8.0120000420000004    0.0000000000000000    0.0000000000000000
     0.0000000000000000    6.9380002021999996    0.0000000000000000
     0.0000000000000000    0.0000000000000000   14.8120002747000008
   Fe   N 
    24     1
Selective dynamics
Direct
  0.5000000000000000  0.8333799990000017  0.3312200009999984   F   F   F
  0.7500000000000000  0.3333799990000017  0.3312200009999984   F   F   F
  0.7500000000000000  0.9966456672298207  0.4226905388275810   F   F   F
  0.5000000000000000  0.4966456822298184  0.4226905388275810   F   F   F
  0.5094928803727147  0.1606842595891794  0.5347813276130232   T   T   T
  0.7474318068619187  0.6619277761547381  0.5381138538696529   T   T   T
  0.5000000000000000  0.1632496990525496  0.3785199387098928   F   F   F
  0.5001253156870230  0.8290014364770333  0.4903510816510299   T   T   T
  0.7500000000000000  0.6632496690525471  0.3785199387098928   F   F   F
  0.7484205808594473  0.3323771397372129  0.4893653577651045   T   T   T
  0.7464882325142516  0.9948047369249655  0.5900598777786734   T   T   T
  0.4894636273639094  0.4954463132959839  0.5886195951535717   T   T   T
  0.0000000000000000  0.8333799990000017  0.3312200009999984   F   F   F
  0.2500000000000000  0.3333799990000017  0.3312200009999984   F   F   F
  0.2500000000000000  0.9966456672298207  0.4226905388275810   F   F   F
  0.0000000000000000  0.4966456822298184  0.4226905388275810   F   F   F
  0.9956024467181778  0.1610254595467743  0.5365226311763303   T   T   T
  0.2510010929652053  0.6765770677148706  0.5365731071600828   T   T   T
  0.0000000000000000  0.1632496990525496  0.3785199387098928   F   F   F
  0.9991460774450150  0.8340276744902859  0.4887975647764876   T   T   T
  0.2500000000000000  0.6632496690525471  0.3785199387098928   F   F   F
  0.2502984728385852  0.3317325783562808  0.4875815959099244   T   T   T
  0.0011883197844810  0.5010604591518955  0.5884395975873939   T   T   T
  0.2556619165930571  0.0188523852457194  0.5902137364037771   T   T   T
  0.3443180435158853  0.2851548465763443  0.6008090580682689   T   T   T

(d):
Fe   N                                  
   1.00000000000000     
     8.0120000420000004    0.0000000000000000    0.0000000000000000
     0.0000000000000000    6.9380002021999996    0.0000000000000000
     0.0000000000000000    0.0000000000000000   14.8120002747000008
   Fe   N 
    24     1
Selective dynamics
Direct
  0.5000000000000000  0.8333799990000017  0.3312200009999984   F   F   F
  0.7500000000000000  0.3333799990000017  0.3312200009999984   F   F   F
  0.7500000000000000  0.9966456672298207  0.4226905388275810   F   F   F
  0.5000000000000000  0.4966456822298184  0.4226905388275810   F   F   F
  0.5188214036515998  0.1533379051742078  0.5329361172073916   T   T   T
  0.7485469152937945  0.6608476458567312  0.5377745002628826   T   T   T
  0.5000000000000000  0.1632496990525496  0.3785199387098928   F   F   F
  0.4987145490657979  0.8255427884542341  0.4893244799298858   T   T   T
  0.7500000000000000  0.6632496690525471  0.3785199387098928   F   F   F
  0.7554543397249028  0.3355267332863552  0.4879148686116128   T   T   T
  0.7494334828253746  0.9956922456845381  0.5896425379710538   T   T   T
  0.4919131073000425  0.4843859703169017  0.5873013296363840   T   T   T
  0.0000000000000000  0.8333799990000017  0.3312200009999984   F   F   F
  0.2500000000000000  0.3333799990000017  0.3312200009999984   F   F   F
  0.2500000000000000  0.9966456672298207  0.4226905388275810   F   F   F
  0.0000000000000000  0.4966456822298184  0.4226905388275810   F   F   F
  0.9993921145738854  0.1623027827737242  0.5383152179153001   T   T   T
  0.2494881236931550  0.6651941029954170  0.5362923066032708   T   T   T
  0.0000000000000000  0.1632496990525496  0.3785199387098928   F   F   F
  0.0012122731679249  0.8310140384724304  0.4892805005651381   T   T   T
  0.2500000000000000  0.6632496690525471  0.3785199387098928   F   F   F
  0.2516879849801765  0.3279600313346565  0.4929044906876663   T   T   T
  0.0029176406318628  0.4986556438862842  0.5901952979664208   T   T   T
  0.2511842175431913  0.0018455107150119  0.5862823115146744   T   T   T
  0.3864523187537722  0.1972583629295226  0.6214693249378972   T   T   T

(e):
Fe   N                                  
   1.00000000000000     
     8.0120000420000004    0.0000000000000000    0.0000000000000000
     0.0000000000000000    6.9380002021999996    0.0000000000000000
     0.0000000000000000    0.0000000000000000   14.8120002747000008
   Fe   N 
    24     1
Selective dynamics
Direct
  0.5000000000000000  0.8333799990000017  0.3312200009999984   F   F   F
  0.7500000000000000  0.3333799990000017  0.3312200009999984   F   F   F
  0.7500000000000000  0.9966456672298207  0.4226905388275810   F   F   F
  0.5000000000000000  0.4966456822298184  0.4226905388275810   F   F   F
  0.5059567079244189  0.1789814419394398  0.5343214087041718   T   T   T
  0.7506699353070806  0.6633298075557825  0.5366202754940517   T   T   T
  0.5000000000000000  0.1632496990525496  0.3785199387098928   F   F   F
  0.5008611187155990  0.8334888226720254  0.4897555879059468   T   T   T
  0.7500000000000000  0.6632496690525471  0.3785199387098928   F   F   F
  0.7576958339329172  0.3346970141950825  0.4878196054815140   T   T   T
  0.7440359334682660  0.0001858437809973  0.5845071879811224   T   T   T
  0.4983576271091181  0.5037917630866195  0.5883722755241801   T   T   T
  0.0000000000000000  0.8333799990000017  0.3312200009999984   F   F   F
  0.2500000000000000  0.3333799990000017  0.3312200009999984   F   F   F
  0.2500000000000000  0.9966456672298207  0.4226905388275810   F   F   F
  0.0000000000000000  0.4966456822298184  0.4226905388275810   F   F   F
  0.0006429454578701  0.1603428902610242  0.5393202540584304   T   T   T
  0.2484214169021420  0.6673136429805883  0.5354361580525184   T   T   T
  0.0000000000000000  0.1632496990525496  0.3785199387098928   F   F   F
  0.9988753345251371  0.8328170887248393  0.4899946091650548   T   T   T
  0.2500000000000000  0.6632496690525471  0.3785199387098928   F   F   F
  0.2457010247583389  0.3315368916536483  0.4882269921385356   T   T   T
  0.0036636088693543  0.4979914397471964  0.5901249292020436   T   T   T
  0.2484461871465893  0.9920295379036347  0.5869535046231452   T   T   T
  0.4174275366929759  0.1092044471646545  0.6339358635937747   T   T   T

(f):
Fe   N 
   1.00000000000000     
   8.0120000420000004   0.0000000000000000   0.0000000000000000
   0.0000000000000000   6.9380002021999996   0.0000000000000000
   0.0000000000000000   0.0000000000000000  14.8120002747000008
Fe   N 
24  1  
Selective dynamics
Direct
  0.5000000000000000  0.8333799990000017  0.3312200009999984 F F F
  0.7500000000000000  0.3333799990000017  0.3312200009999984 F F F
  0.7500000000000000  0.9966456672298207  0.4226905388275810 F F F
  0.5000000000000000  0.4966456822298184  0.4226905388275810 F F F
  0.5000107160459066  0.1893055569979154  0.5327365012930443 T T T
  0.7534390851564368  0.6617779425296817  0.5347832440033002 T T T
  0.5000000000000000  0.1632496990525496  0.3785199387098928 F F F
  0.5000128530569654  0.8335091927646801  0.4929014878708600 T T T
  0.7500000000000000  0.6632496690525471  0.3785199387098928 F F F
  0.7550033767422093  0.3278439953208334  0.4894038390424669 T T T
  0.7366767020596612  0.9900027031583747  0.5880335411510060 T T T
  0.5000208830998503  0.5020047721865168  0.5882937403109665 T T T
  0.0000000000000000  0.8333799990000017  0.3312200009999984 F F F
  0.2500000000000000  0.3333799990000017  0.3312200009999984 F F F
  0.2500000000000000  0.9966456672298207  0.4226905388275810 F F F
  0.0000000000000000  0.4966456822298184  0.4226905388275810 F F F
  0.0000162153529430  0.1574679899431430  0.5400657506428246 T T T
  0.2465903090883543  0.6617785547456023  0.5347821957683010 T T T
  0.0000000000000000  0.1632496990525496  0.3785199387098928 F F F
  0.0000110088595875  0.8354461129257089  0.4905941872453710 T T T
  0.2500000000000000  0.6632496690525471  0.3785199387098928 F F F
  0.2450154968885627  0.3278413997070047  0.4894026147734181 T T T
  0.0000225307350092  0.4972247047062694  0.5895429019459399 T T T
  0.2633623511010512  0.9899944263525171  0.5880408724922859 T T T
  0.5000207729731514  0.9849112640285682  0.6037784735953196 T T T
