# Supplementary material for: Enabling high throughput deep reinforcement learning with first principles to investigate catalytic reaction mechanisms
Source: Nat Commun. 2024 Jul 25;15:6281. doi: 10.1038/s41467-024-50531-6 (PMC11282263; doi:10.1038/s41467-024-50531-6)
Supplement: Supplementary file 6 — Source Data [file 41467_2024_50531_MOESM6_ESM.xlsx]

## Sheet: Figure 2a
Figure 2a	4envs:	p_value = 0.05					20 envs:	p_value = 0.05				100 envs:	p_value = 0.05					500 envs:	p_value = 0.05
	total_runtime_4envs	episodic_rewards_mean_4envs	episodic_rewards_std_4envs				total_runtime_20envs	episodic_rewards_mean_20envs	episodic_rewards_std_20envs			total_runtime_100envs	episodic_rewards_mean_100envs	episodic_rewards_std_100envs				total_runtime_500envs	episodic_rewards_mean_500envs	episodic_rewards_std_500envs
	0.014814814814814815	-163.548	20.15317344167491				0.016666666666666666	-183.401	44.34691340127987			0.018726591760299626	-188.661	23.72126700704231				0.0181159	-170.948	30.9747
	1.4962962962962962	-156.643	11.040142424700202				1.6833333333333333	-148.524	6.910538150971544			1.8913857677902621	-152.295	9.572761404279515				1.82971	-156.485	23.6862
	2.977777777777778	-135.067	6.120521349274476				3.35	-138.581	3.336704462820766			3.764044943820225	-140.421	1.6843635361744749				3.6413	-140.282	0.91686
	4.45926	-136.431	5.77913				5.016666666666667	-139.834	1.8570235520681644			5.6367041198501875	-138.523	1.7548363139128216				5.4529	-139.639	0.510402
	5.940740740740741	-139.544	8.853838076998088				6.683333333333334	-139.434	1.1839678536725309			7.50936	-135.533	3.3427453165385335				7.26449	-138.25	1.22027
	7.4222222222222225	-136.905	8.201575225981147				8.35	-136.645	1.5189964539174825			9.382022471910112	-132.072	5.398506323448559				9.07609	-134.281	3.16493
	8.903703703703703	-135.152	8.499999516376649				10.016666666666667	-135.334	1.8451182026754416			11.254681647940075	-128.63	6.044574126022636				10.8877	-129.345	4.00635
	10.385185185185184	-132.185	7.823490270428827				11.683333333333334	-131.697	2.9797700167558743			13.127340823970037	-126.052	6.055806848919946				12.6993	-124.02	3.8582
	11.866666666666667	-133.106	8.70551				13.35	-130.462	1.9009865211768098			15	-124.283	6.42993				14.5109	-123.21	5.63119
	13.348148148148148	-133.275	8.139298787928187				15.016666666666667	-128.682	2.2942148192442295			16.872659176029963	-120.864	6.6759				16.3225	-122.439	13.0585
	14.829629629629629	-130.946	7.741899597881448				16.683333333333334	-127.719	2.752914603945748			18.745318352059925	-119.532	9.22579				18.1341	-115.64	11.0556
	16.31111111111111	-129.509	9.729455612520464				18.35	-126.076	2.6102974633554106			20.617977528089888	-114.365	13.3802				19.9457	-106.258	22.3355
	17.79259259259259	-127.243	7.383858936910095				20.016666666666666	-126.36	2.1028384001411498			22.49063670411985	-110.049	19.92881797466432				21.7572	-93.2869	33.3913
	19.274074074074075	-128.373	8.978512959637994				21.683333333333334	-124.579	2.6228659446391163			24.363295880149813	-106.097	27.167034902963522				23.5688	-82.2788	42.9965
	20.755555555555556	-127.688	9.924286122090269				23.35	-124.692	2.6141110813136725			26.235955056179776	-105.272	35.80854071469374				25.3804	-75.6882	47.5291
	22.237037037037037	-125.781	10.23829340178317				25.016666666666666	-123.051	2.119406873251659			28.10861423220974	-97.5291	37.28489765275901				27.192	-70.1806	48.0081
	23.71851851851852	-123.619	10.09676099781837				26.683333333333334	-123.503	3.3546017468733402			29.9813	-94.517	38.3466				29.0036	-63.0038	46.3802
	25.2	-120.794	9.457752894489902				28.35	-123.262	5.236062447217225			31.853932584269664	-91.1623	38.02852091291104				30.8152	-55.0299	46.2777
	26.68148148148148	-122.454	11.573777515227565				30.016666666666666	-120.642	2.692682008237412			33.72659176029963	-93.507	42.57978621913389				32.6268	-50.5259	46.3832
	28.16296296296296	-121.125	9.596253217812153				31.683333333333334	-119.777	2.672466614823814			35.59925093632959	-86.1639	39.8574				34.4384	-46.5178	46.3699
	29.644444444444446	-121.006	10.014918284063626				33.35	-120.686	3.9692692486866807			37.47191011235955	-84.3631	36.82045776661445				36.25	-43.1911	44.9884
	31.125925925925927	-119.684	10.546296181182786				35.016666666666666	-119.449	2.681481660536082			39.344569288389515	-89.4491	40.78979151064719				38.0616	-39.7788	42.5408
	32.60740740740741	-117.764	10.465900115943588				36.68333333333333	-117.971	2.216491837034863			41.21722846441948	-83.1139	38.36138230913745				39.8732	-34.3844	37.4359
	34.08888888888889	-117.888	11.721250410160325				38.35	-118.227	3.1517043909861693			43.08988764044944	-74.224	35.28223664806851				41.6848	-22.7927	23.3966
	35.57037037037037	-117.938	11.284246862224583				40.016666666666666	-120.472	6.151321718856419			44.9625	-72.4205	35.996470779240056				43.4964	-11.5929	9.80019
	37.05185185185185	-117.021	10.740322268065757				41.68333333333333	-117.551	2.6009221929879622			46.835205992509366	-70.1308	37.14846353013097				45.308	-7.22029	4.84262
	38.53333333333333	-116.847	10.896776380252597				43.35	-116.659	3.149472242329947			48.70786516853933	-57.6764	33.681319864133755				47.1196	-5.4469	2.94296
	40.01481481481481	-115.95	11.54658674800257				45.016666666666666	-116.044	3.5215763195457663			50.58052434456929	-46.635	32.37607549503884				48.9312	-4.507	1.96932
	41.49629629629629	-115.643	9.959988973769354				46.68333333333333	-115.763	3.502838962495987			52.453183520599254	-35.6732	26.445907409833257				50.7428	-3.92611	1.38919
	42.977777777777774	-113.51	9.988354409615454				48.35	-114.39	3.1829203363379084			54.325842696629216	-26.4078	19.917534835817644				52.5543	-3.54025	1.00121
	44.45925925925926	-113.353	10.074100401424177				50.016666666666666	-113.354	3.5126339556071065			56.19850187265918	-17.9992	12.24242244086572				54.3659	-3.26308	0.728517
	45.94074074074074	-113.396	10.457479551124113				51.68333333333333	-112.395	3.659314225206202			58.07116104868914	-13.4008	8.569459192829154				56.1775	-3.06611	0.539764
	47.422222222222224	-112.54	10.582054804263247				53.35	-110.503	3.162086081092865			59.943820224719104	-10.4764	5.99				57.9891	-2.93503	0.407299
	48.903703703703705	-111.706	9.3231				55.016666666666666	-109.241	4.92947			61.81647940074907	-7.54454	2.9055024998743715				59.8007	-2.83578	0.315909
	50.385185185185186	-110.919	9.913398414512207				56.68333333333333	-105.29	6.713683246207697			63.68913857677903	-6.30899	2.0946403445004917				61.6123	-2.75797	0.246396
	51.86666666666667	-111.318	9.770518180866084				58.35	-104.185	10.648018041306097			65.56179775280899	-5.55362	1.6942028960511848				63.4239	-2.70544	0.207154
	53.34814814814815	-110.363	10.182997063080764				60.016666666666666	-99.6598	15.87509628758683			67.43445692883896	-5.00469	1.4439736080259473				65.2355	-2.66372	0.176723
	54.82962962962963	-109.781	9.178345054443616				61.68333333333333	-95.6257	19.599369643096637			69.30711610486891	-4.60132	1.2506893766085334				67.0471	-2.6319	0.159343
	56.31111111111111	-112.103	12.124175917730156				63.35	-92.6361	22.35334532348193			71.17977528089888	-4.26779	1.1069260750535963				68.8587	-2.60767	0.145404
	57.79259259259259	-110.239	9.937059495760932				65.01666666666667	-89.9466	25.957597155058302			73.05243445692884	-4.00366	0.9757114720063687				70.6703	-2.58247	0.129585
	59.27407407407407	-110.6	10.718183635785707				66.68333333333334	-85.7992	27.506305181612692			74.9251	-3.79543	0.8730132239803241				72.4819	-2.55802	0.12028
	60.75555555555555	-108.45	8.80397				68.35	-82.8943	29.616065081677622			76.79775280898876	-3.60987	0.7879421189680668				74.2935	-2.54495	0.110613
	62.237037037037034	-108.95	9.600211528092142				70.01666666666667	-79.247	31.214509229114057			78.67041198501873	-3.45806	0.7121970288502749				76.1051	-2.5302	0.107507
	63.71851851851852	-108.938	9.413475894996083				71.68333333333334	-75.1762	34.02064342387634			80.54307116104869	-3.32417	0.6393060050226403				77.9167	-2.5166	0.103024
	65.2	-108.795	10.608665161479744				73.35	-70.0475	35.10699202263352			82.41573033707866	-3.20722	0.5778616651979829				79.7283	-2.50906	0.0996819
	66.68148148148148	-107.936	9.594475861118742				75.01666666666667	-66.815	36.0985			84.28838951310861	-3.1059	0.5285544651937816				81.5399	-2.50063	0.0937956
	68.16296296296296	-109.517	10.496587025673108				76.68333333333334	-62.4527	35.922357267237636			86.16104868913858	-3.02451	0.4872229375021112				83.3514	-2.49024	0.0885292
	69.64444444444445	-108.169	8.477779211041714				78.35	-59.0424	36.301950724534855			88.03370786516854	-2.94703	0.43847359894775545				85.163	-2.482	0.0864002
	71.12592592592593	-108.519	8.726200341808934				80.01666666666667	-54.7861	35.5042			89.90636704119851	-2.91383	0.3896214378549836				86.9565	-2.47642	0.0864247
	72.60740740740741	-106.598	7.723220483232033				81.68333333333334	-49.8742	35.254294522836595			91.77902621722846	-2.87167	0.35531629879127946
	74.08888888888889	-107.381	8.63644				83.35	-45.3136	35.38752879428259			93.65168539325843	-2.83773	0.3125096411331673
	75.57037037037037	-107.832	9.49158				85.01666666666667	-41.2418	34.38515233742945			95.52434456928839	-2.79302	0.28358379617900303
	77.05185185185185	-106.927	9.631132314064288				86.68333333333334	-36.8424	32.39261601871099			97.39700374531836	-2.746	0.2523598493412743
	78.53333333333333	-106.298	8.897744023069402				88.35	-32.5071	30.01643956227863			99.26966292134831	-2.7077	0.22872077822383166
	80.01481481481481	-106.33	9.32923				90.01666666666667	-27.3405	26.59960139944988			101.14232209737828	-2.66892	0.20400890968995075
	81.4963	-106.137	9.558842516788586				91.68333333333334	-23.6919	24.976696075215212			103.01498127340824	-2.64333	0.18022611268096503
	82.97777777777777	-106.225	8.724979925640755				93.35	-20.0834	21.970318382129427			104.88764044943821	-2.62123	0.16065883970935219
	84.45925925925926	-105.759	8.33869				95.01666666666667	-17.0439	19.073933536273703			106.76029962546816	-2.58993	0.14071663362985956
	85.94074074074074	-105.182	8.129298323992217				96.68333333333334	-15.1603	17.136747999768485			108.63295880149813	-2.56877	0.12182002808544343
	87.42222222222222	-103.925	8.16529				98.35	-11.5843	11.695036563003661			110.50561797752809	-2.54597	0.10955067466037104
	88.9037	-104.225	7.870249922208852				100.01666666666667	-9.48083	8.648660036887756			112.37827715355806	-2.53239	0.0938253
	90.38518518518518	-103.515	7.8459235571489225				101.68333333333334	-7.8591	6.430768579201796			114.25093632958801	-2.51315	0.079617
	91.86666666666666	-102.563	6.8346103130775635				103.35	-6.7318	4.879695633931693			116.12359550561797	-2.49498	0.0689205
	93.34814814814816	-102.621	7.694480130264821				105.01666666666667	-5.93967	3.8490620383127934			117.99625468164794	-2.48041	0.059510146464014965
	94.82962962962964	-103.622	8.678100884798058				106.68333333333334	-5.28431	3.000004868967675			119.8689138576779	-2.46708	0.048811
	96.31111111111112	-102.522	7.845322537040506				108.35	-4.84135	2.475573287355753			121.74157303370787	-2.45343	0.043727
	97.7926	-100.726	5.668496642962585				110.01666666666667	-4.46576	2.0905211001911517			123.61423220973782	-2.43877	0.0361872
	99.27407407407408	-100.844	5.425169804656452				111.68333333333334	-4.17418	1.7445737280679583			125.48689138576779	-2.42907	0.030170778892843125
	100.75555555555556	-100.046	4.755878690184035				113.35	-3.929	1.4496667816567848			127.35955056179775	-2.41561	0.025486956783592866
	102.23703703703704	-100.561	7.452857453445799				115.01666666666667	-3.73758	1.2630899662853363			129.2322097378277	-2.40432	0.023460704323657423
	103.71851851851852	-100.296	8.600312919499022				116.68333333333334	-3.5544	1.044992413538198			131.10486891385767	-2.3927	0.0197459
	105.2	-100.621	8.479157737980971				118.35	-3.40856	0.9426803590004195			132.97752808988764	-2.3815	0.018730674269569494
	106.68148148148148	-100	9.102895215833072				120.01666666666667	-3.27222	0.8008921020492524			134.8501872659176	-2.37227	0.0228006
	108.16296296296296	-99.6486	8.143166165639595				121.68333333333334	-3.16735	0.7040489167028409			136.72284644194755	-2.35949	0.022617796401161655
	109.64444444444445	-100.112	9.374007796841392				123.35	-3.0921	0.6249013985010594			138.59550561797752	-2.34381	0.024116311045752927
	111.12592592592593	-99.7108	9.48363				125.01666666666667	-3.0077	0.5442482283909925			140.4681647940075	-2.35196	0.029338925103588914
	112.60740740740741	-99.3091	8.211822129406071				126.68333333333334	-2.95371	0.5014147111732206			142.34082397003746	-2.37319	0.0752575
	114.08888888888889	-99.1667	8.672851254302824				128.35	-2.88926	0.43619932673780637			144.2134831460674	-2.36619	0.0766151
	115.57037037037037	-98.7437	8.661820877825642				130.01666666666668	-2.84111	0.39360231487395475			146.08614232209737	-2.35835	0.0778656
	117.05185185185185	-100.785	8.757662494149045				131.68333333333334	-2.79914	0.3600754971930002			147.95880149812734	-2.35399	0.0823848
	118.53333333333333	-98.1601	7.990665111035141				133.35	-2.75241	0.3107806640174943			149.8314606741573	-2.34981	0.0838413
	120.01481481481481	-97.7376	8.344792056478582				135.01666666666668	-2.69383	0.2903956578682245			151.70411985018725	-2.34745	0.0911975
	121.4962962962963	-97.7571	9.224656270992552				136.68333333333334	-2.68077	0.2674143230477015			153.57677902621722	-2.34744	0.0935198
	122.97777777777777	-97.263	7.993289550461918				138.35	-2.65868	0.22717197326138416			155.4494382022472	-2.3524	0.1022402888584481
	124.45925925925926	-95.7202	7.068324344102888				140.01666666666668	-2.64077	0.21582257717225847			157.32209737827716	-2.35507	0.11449774725975097
	125.94074074074074	-94.5932	6.397601656197562				141.68333333333334	-2.61876	0.2111680363961347			159.1947565543071	-2.35986	0.12813328082735861
	127.42222222222222	-95.1185	7.0184809198792015				143.35	-2.62943	0.16457870987689333			161.06741573033707	-2.36018	0.13420926481471782
	128.9037037037037	-95.8269	8.048325893837049				145.01666666666668	-2.61191	0.1365734845796219			162.94007490636704	-2.35794	0.13377100113961396
	130.38518518518518	-94.9889	7.828336209405582				146.68333333333334	-2.61026	0.11265037772684669			164.81273408239701	-2.35643	0.13815944729673407
	131.86666666666667	-94.1899	7.001172209266458				148.35	-2.59809	0.0984531			166.68539325842696	-2.35605	0.13936838253237016
	133.34814814814814	-92.8165	4.189520040274048				150.01666666666668	-2.58371	0.0950019			168.55805243445693	-2.35368	0.1379544407570101
	134.82962962962964	-91.3994	2.9919859724648883				151.68333333333334	-2.57561	0.0979199			170.4307116104869	-2.35214	0.14184832600457617
	136.3111111111111	-93.1579	6.597149371904002				153.35	-2.55982	0.0889489			172.30337078651687	-2.35039	0.14044709338746264
	137.7925925925926	-91.2393	4.877965312209423				155.01666666666668	-2.55778	0.0835117			174.1760299625468	-2.34729	0.13850040424386115
	139.27407407407406	-92.7552	7.086119299206715				156.68333333333334	-2.54968	0.0845798			176.04868913857678	-2.34456	0.13476901567962488
	140.75555555555556	-91.2408	5.584673241347839				158.35	-2.56011	0.0906674			177.92134831460675	-2.3423	0.13243126498961613
	142.23703703703703	-92.5152	7.370103906482011				160.01666666666668	-2.5506	0.10345291240035036			179.79400749063672	-2.34119	0.131903
	143.71851851851852	-93.461	8.147559457265801				161.68333333333334	-2.53528	0.10366209217178328			181.66666666666666	-2.34024	0.13451768317836302
	145.2	-89.3163	4.374964709058719				163.35	-2.52784	0.10401480364163745			183.53932584269663	-2.33989	0.13207815690600944
	146.68148148148148	-87.0429	4.452761465119816				165.01666666666668	-2.52363	0.10473440294925512			185.4119850187266	-2.33641	0.1260609134750602
	148.16296296296295	-88.8588	4.910139938855479				166.68333333333334	-2.51069	0.11017412463679702			187.28464419475657	-2.3367	0.13119804332589427
	149.64444444444445	-88.5655	4.606955625010806				168.35	-2.50914	0.11319547729198871			189.1573033707865	-2.33365	0.127528
	151.1259259259259	-86.8211	6.131107109046938				170.01666666666668	-2.50041	0.11053000369782269			191.02996254681648	-2.33087	0.12308169164270148
	152.6074074074074	-86.8557	4.646753299981479				171.68333333333334	-2.49443	0.1144735836226126			192.90262172284645	-2.3302	0.12062105804637918
	154.0888888888889	-86.1122	5.370898336673663				173.35	-2.49173	0.11807148063006688			194.77528089887642	-2.32864	0.11708163803991976
	155.57037037037037	-85.8446	4.673658983012567				175.01666666666668	-2.48253	0.11377437529040486			196.64794007490636	-2.32567	0.11388913964570581
	157.05185185185186	-84.6512	7.5262				176.68333333333334	-2.46959	0.11166291186193131			198.52059925093633	-2.3236	0.11016725888835872
	158.53333333333333	-83.2219	8.416634104225455				178.35	-2.47006	0.11786156674992429			200.3932584269663	-2.31861	0.10345456640519388
	160.01481481481483	-85.1969	5.744001285365893				180.01666666666668	-2.46407	0.11113			202.26591760299627	-2.31314	0.0931927
	161.4962962962963	-82.3841	10.913197577158664				181.68333333333334	-2.45447	0.10979			204.1385767790262	-2.30064	0.0733539
	162.9777777777778	-82.1343	10.6128				183.35	-2.43506	0.10430797769832205			206.01123595505618	-2.28991	0.0565977
	164.45925925925926	-82.2947	13.964527659784501				185.01666666666668	-2.41785	0.11483736024788864			207.88389513108615	-2.28427	0.050899261879011296
	165.94074074074075	-82.5099	17.716682477346055				186.68333333333334	-2.43431	0.0862945			209.75655430711612	-2.2801	0.0457451
	167.42222222222222	-81.6188	19.65009465472636				188.35	-2.437	0.0779583			211.62921348314606	-2.27804	0.0443824
	168.9037037037037	-79.715	21.507107832404955				190.01666666666668	-2.41747	0.0685434			213.50187265917603	-2.27643	0.0432344
	170.38518518518518	-77.3081	23.301338091281455				191.68333333333334	-2.4186	0.0670721			215.375	-2.27565	0.0418946
	171.86666666666667	-76.0326	25.13880466428648				193.35	-2.40376	0.0592184			217.24719101123594	-2.27515	0.0425791
	173.34814814814814	-75.256	26.513128732618885				195.01666666666668	-2.38839	0.049730670771339844			219.1198501872659	-2.27294	0.041431
	174.82962962962964	-74.4558	26.502301605285663				196.68333333333334	-2.37683	0.0454386			220.99250936329588	-2.27346	0.0415397
	176.3111111111111	-72.5097	27.364199543468132				198.35	-2.36791	0.0501382			222.86516853932585	-2.27486	0.044455971528255284
	177.7925925925926	-71.3735	27.768572316882135				200.01666666666668	-2.35641	0.0468644			224.7191011235955	-2.27504	0.0435532
	179.27407407407406	-70.5305	28.581187122263863				201.68333333333334	-2.34664	0.0420922
	180.75555555555556	-69.9136	29.07287888277537				203.35	-2.34236	0.0426093
	182.23703703703703	-68.6823	29.00168431025732				205.01666666666668	-2.33657	0.0412372
	183.71851851851852	-68.8121	30.132675256173076				206.68333333333334	-2.33063	0.0442977
	185.1851851851852	-68.0006	30.794355646271953				208.35	-2.33163	0.0452915
							210.01666666666668	-2.32258	0.034299187279369266
							211.68333333333334	-2.32319	0.0359537
							213.35	-2.31956	0.031442084112750616
							215.01666666666668	-2.31204	0.0327852
							216.68333333333334	-2.30933	0.0291535
							218.35	-2.3101	0.030529922174811937
							220.01666666666668	-2.30902	0.0317296
							221.68333333333334	-2.30465	0.030030051063287832
							223.35	-2.30493	0.0345449
							225.01666666666668	-2.29888	0.030286846181962514
							226.68333333333334	-2.29415	0.031876266724850486
							228.35	-2.29704	0.031352
							230.01666666666668	-2.29317	0.0281976
							231.68333333333334	-2.28959	0.028306745000861284
							233.35	-2.28737	0.0309715
							235.01666666666668	-2.28111	0.0310146
							236.68333333333334	-2.27595	0.028871677327444778
							238.35	-2.27567	0.029941052312923995
							240.01666666666668	-2.27359	0.029867922852807084
							241.68333333333334	-2.26879	0.027485734388099214
							243.35	-2.26845	0.029823873444966863
							245.01666666666668	-2.26785	0.025725596899709394
							246.68333333333334	-2.26406	0.024186758636193136
							248.35	-2.26348	0.0232553
							250	-2.2613	0.0238508

## Sheet: Figure2b
Figure 2b	4 envs:	p_value = 0.05				20 envs:	p_value = 0.05				100 envs:	p_value = 0.05					500 envs:	p_value = 0.05
	total_runtime_4envs	episodic_steps_mean_4envs	episodic_steps_std_4envs			total_runtime_20envs	episodic_steps_mean_20envs	episodic_steps_std_20envs			total_runtime_100envs	episodic_steps_mean_100envs	episodic_steps_std_100envs				total_runtime_500envs	episodic_steps_mean_500envs	episodic_steps_std_500envs
	0.014814814814814815	500	0			0.016666666666666666	487.3699999975632	11.408067145607902			0.018726591760299626	494.1759999995058	3.31909				0.018115942028985508	493.0339999999014	3.757723566202601
	1.4962962962962962	491.9550186340684	1.1210813428199724			1.6833333333333333	489.447	1.7342953775890673			1.8913857677902621	491.2253805549602	1.5668535815606952				1.8297101449275361	491.05497526574356	2.798342938162144
	2.977777777777778	484.87725214085737	18.016506570338226			3.35	488.63295810413473	1.9834474726701565			3.764044943820225	488.62608563168226	1.3303075296630966				3.641304347826087	490.1489494307756	1.486022981848991
	4.45926	487.9219000369461	16.4308			5.016666666666667	489.9588687044249	1.3483336217047788			5.6367041198501875	489.23688979176376	1.2867856875797186				5.452898550724638	489.99168641641825	0.9726457990080372
	5.940740740740741	495.47924157964485	4.954988548747375			6.683333333333334	490.0779245131248	1.1841389251951513			7.50936	488.17917934948593	2.690940390619298				7.2644927536231885	489.42476144209434	1.3493174429476853
	7.4222222222222225	495.2292961409382	4.92906			8.35	488.5797537980296	0.961452			9.382022471910112	484.88150780443146	5.177088975896802				9.076086956521738	485.8872961830448	3.934499581488958
	8.903703703703703	494.3000214683192	5.898337558686927			10.016666666666667	490.6756805455026	1.1640748143668362			11.254681647940075	482.29464353015845	6.317847248189955				10.88768115942029	481.8498807708089	5.07182
	10.385185185185184	492.9744322030187	7.187285136001229			11.683333333333334	487.34053039988896	3.871553877033493			13.127340823970037	481.2061109765883	6.7933998107573625				12.69927536231884	475.28811273262164	7.457244525100923
	11.866666666666667	494.26955990207824	5.814117278607729			13.35	487.45830756233073	2.16053			15	477.8104349440243	9.95106				14.51086956521739	473.8792666308491	9.232229914335226
	13.348148148148148	495.0044410614171	6.177663101776009			15.016666666666667	486.0485106525355	1.4752771182667779			16.872659176029963	472.4839035615495	13.242689849427002				16.32246376811594	467.22788807258223	21.73646047496096
	14.829629629629629	494.8547794116422	5.151567054305146			16.683333333333334	485.7538214309496	3.3380597949121373			18.745318352059925	469.7092826658057	22.703873890310195				18.134057971014492	457.30668266445934	31.637786610533343
	16.31111111111111	495.15441326273765	4.850583037602615			18.35	483.4064347537298	2.887704058133055			20.617977528089888	457.63665663523386	37.569402858688875				19.945652173913043	428.28065385651223	72.24665786396291
	17.79259259259259	492.19443560727825	8.158623580122972			20.016666666666666	485.31198108364026	2.393409269766666			22.49063670411985	443.4183758728641	60.60110138327671				21.757246376811594	385.38479427375967	115.39713241866451
	19.274074074074075	493.7526005741655	6.762075841960322			21.683333333333334	483.1534265680204	2.384153843552401			24.363295880149813	429.6361879431611	86.31448351042057				23.568840579710145	344.756	153.06053632080855
	20.755555555555556	496.4649947084853	4.605370588137995			23.35	483.62116724329763	2.1105678289475813			26.235955056179776	414.88048762403315	110.78974210637601				25.380434782608695	319.23179522854514	174.62836793553447
	22.237037037037037	492.9101739252179	8.001561892756051			25.016666666666666	482.7832388765293	2.340998521444856			28.10861423220974	396.9550297529971	133.0544469359642				27.192028985507246	298.75995880574857	182.12654017372932
	23.71851851851852	494.1426277653976	5.873982652620406			26.683333333333334	483.07032047324117	2.9365908094512547			29.9813	388.6262518930909	143.1282548597897				29.003623188405797	272.7667198046838	179.3475135689351
	25.2	491.623	10.470534206677778			28.35	479.2028565775652	4.0151250982064175			31.853932584269664	377.58152160356707	145.25850805379486				30.815217391304348	243.75982885886202	179.60867514855065
	26.68148148148148	494.1613404858092	6.37251			30.016666666666666	479.6102942891006	5.238230473137849			33.72659176029963	368.4157851084918	146.57084656388972				32.6268	226.83670591291707	181.71673618703434
	28.16296296296296	494.4345698665122	5.751913522706946			31.683333333333334	479.76733840661666	4.927014851870856			35.59925093632959	353.0927798745579	146.55580542777147				34.43840579710145	210.11263065371105	184.4445504851362
	29.644444444444446	495.5968137253675	4.418489054341538			33.35	479.77619563450844	3.875665286489019			37.47191011235955	338.64457525520044	143.6594416377746				36.25	196.83478033778064	182.54777493606076
	31.125925925925927	493.56304170206636	7.014028714863258			35.016666666666666	477.46008822575067	3.270682259431316			39.344569288389515	360.14777035450027	150.46675394038263				38.06159420289855	183.96204065380553	176.2147467334938
	32.60740740740741	491.32890788584206	9.196917827407207			36.68333333333333	476.80779168972424	5.530431295546963			41.21722846441948	345.4599614025568	147.84123661453273				39.8732	164.18530516906966	159.36265462045486
	34.08888888888889	493.3768913219435	7.222097930751619			38.35	475.59519903203284	7.740551422259243			43.08988764044944	321.4399893490223	141.96658306900974				41.68478260869565	120.76446127739796	108.51272554836994
	35.57037037037037	493.8121951218293	6.206753771936428			40.016666666666666	479.218	5.276002144110358			44.9625	300.7261705513776	138.85624244919978				43.4964	73.3011	52.49024475509797
	37.05185185185185	492.9431967477502	7.382051602849129			41.68333333333333	478.05144720550544	4.041075086088055			46.835205992509366	300.9381781416243	144.7144993451239				45.30797101449275	51.45815668634755	28.374427788510598
	38.53333333333333	492.5553395104258	7.4843670364235315			43.35	476.05040896362243	5.799949690024839			48.70786516853933	259.39405104527555	137.1046560907057				47.119565217391305	41.54017892349918	18.124536934624384
	40.01481481481481	494.77706669364585	5.793885681300304			45.016666666666666	476.275	8.25376			50.58052434456929	221.19257749045414	133.27290101550227				48.93115942028985	35.94514623331464	12.643403116283176
	41.49629629629629	491.6339760909296	8.376648201310667			46.68333333333333	473.85671480145163	4.876128838420216			52.453183520599254	178.5605177673597	112.62672279060504				50.742753623188406	32.32659198996481	9.27993
	42.977777777777774	491.30109339980453	8.898836926968281			48.35	470.06845049829997	9.701227451064694			54.325842696629216	141.84116207547612	90.01869897156067				52.55434782608695	29.782715001173777	7.000776204684371
	44.45925925925926	492.2659777796109	7.910346674774985			50.016666666666666	468.2588214125337	12.231578182792155			56.19850187265918	106.1558474796042	61.06150054448206				54.36594202898551	27.86298598819236	5.327661324747247
	45.94074074074074	490.9698803205691	9.402648522192498			51.68333333333333	463.64910719053915	10.544836931853157			58.07116104868914	84.49391571692135	45.97245135310281				56.177536231884055	26.445681835914804	4.117125446960822
	47.422222222222224	490.45415816343916	9.798340257285844			53.35	456.81064346538005	10.899470673604098			59.943820224719104	69.68872666102354	34.071981739668736				57.98913043478261	25.342183041912513	3.200937508308412
	48.903703703703705	488.33054892589496	11.675248919617943			55.016666666666666	454.676	16.961082694628818			61.81647940074907	53.54658405671739	17.656344557741217				59.80072463768116	24.480390875393105	2.507213281261829
	50.385185185185186	491.5427675340138	9.16048			56.68333333333333	441.5943929946503	24.0778			63.68913857677903	46.36362351427373	13.101632403063691				61.61231884057971	23.814105010281672	2.0017585144804833
	51.86666666666667	492.02613367878143	8.103316102281404			58.35	439.9220276325108	37.82503561317675			65.56179775280899	41.962257982123006	10.871530752890251				63.42391304347826	23.303911080284898	1.6201245244568359
	53.34814814814815	488.4329073752329	12.762551863531327			60.016666666666666	425.82566554124514	55.98322285935947			67.43445692883896	38.673379934664474	9.394369928121867				65.23550724637681	22.884404940898587	1.3114836909793843
	54.82962962962963	489.83661563731283	11.446306455482938			61.68333333333333	410.9821547811286	70.14472991609134			69.30711610486891	36.23977384338211	8.33389				67.04710144927536	22.54499210818816	1.0747762157423402
	56.31111111111111	495.54461455761674	4.43511			63.35	399.216	80.25159407756883			71.17977528089888	34.10248735886081	7.436990310293191				68.8587	22.266112428308126	0.8835515050872152
	57.79259259259259	490.92470234642906	10.843170767421142			65.01666666666667	388.64613824199716	94.63327460434643			73.05243445692884	32.40525591515054	6.673807985629281				70.67028985507247	22.046024928326975	0.7420931562334021
	59.27407407407407	493.67985032984063	6.519550076584453			66.68333333333334	374.16790539384044	101.43684119944133			74.9251	30.974822377611012	6.023222122089371				72.48188405797102	21.85638335555091	0.6304471929005075
	60.75555555555555	483.315	17.155954276245698			68.35	362.79121948063414	111.56691271516729			76.79775280898876	29.794035032118693	5.52128				74.29347826086956	21.70397501355645	0.5383035518612633
	62.237037037037034	485.19158242171403	15.535576138218051			70.01666666666667	347.11669220474346	118.39			78.67041198501873	28.726467739286427	5.050958831135519				76.10507246376811	21.572340192985795	0.4677134416810978
	63.71851851851852	492.1995168569813	8.570908104742617			71.68333333333334	331.77583928208793	129.39818576242388			80.54307116104869	27.83502681363682	4.615233401646318				77.91666666666667	21.453599817209852	0.41072723578771553
	65.2	485.1993841224633	18.602128857209276			73.35	312.86357420983114	136.19659866923658			82.41573033707866	27.048933031498553	4.216131492063913				79.72826086956522	21.357298633878347	0.3625927359659191
	66.68148148148148	492.03545213627024	8.126569269789373			75.01666666666667	298.9609251128189	141.21755432722398			84.28838951310861	26.34467298339506	3.8801002084412537				81.53985507246377	21.271117500692526	0.32359794465246594
	68.16296296296296	494.57733279383666	6.3318167051367515			76.68333333333334	279.99338494341885	141.22137401894346			86.16104868913858	25.796250639884885	3.6005360909863318				83.35144927536231	21.195125726340095	0.28850549983960616
	69.64444444444445	490.3679783518954	10.033450956362328			78.35	268.5618559250476	146.10709399823662			88.03370786516854	25.257949209127567	3.289891958952869				85.16304347826087	21.128076721228695	0.2575970963291203
	71.12592592592593	491.94901740056366	8.075451942612004			80.01666666666667	251.12834632917733	143.0650553911371			89.90636704119851	24.810674583152654	3.0123438955542907				86.95652173913044	21.06978895068365	0.2323345288926781
	72.60740740740741	486.56546218475546	13.53486063952722			81.68333333333334	231.09249636154988	141.66703888631173			91.77902621722846	24.374977695974714	2.7744023733169225
	74.08888888888889	493.63682480442685	9.986873662459704			83.35	213.28332090504438	143.07755739353894			93.65168539325843	24.004931017031435	2.564792198437635
	75.57037037037037	493.7628528224586	8.084087112497564			85.01666666666667	196.87365286362885	141.82597851569855			95.52434456928839	23.652720260635952	2.354060675657789
	77.05185185185185	489.8259466435978	10.226739564930659			86.68333333333334	175.54	131.5550991919787			97.39700374531836	23.335323723975414	2.1565936975007958
	78.53333333333333	491.39725971405807	11.57077813536162			88.35	159.82882548454677	125.04052761680357			99.26966292134831	23.072563407268042	2.0008876532153175
	80.01481481481481	495.36672361073875	7.237755081034735			90.01666666666667	138.65379564403514	111.45326755960315			101.14232209737828	22.809464342824917	1.8105955958521807
	81.4963	496.574	5.570379447234166			91.68333333333334	123.35553791397778	106.35731786463373			103.01498127340824	22.59523889661842	1.6607776518497745
	82.97777777777777	495.3934970168025	5.858368540078135			93.35	107.51879797097479	94.61894101852671			104.88764044943821	22.394823193400164	1.5043431337365802
	84.45925925925926	493.52315914477117	11.218217433577614			95.01666666666667	93.89594865010626	84.18418553319974			106.76029962546816	22.207325939251284	1.3550942771279297
	85.94074074074074	496.88957317060823	4.985931114958329			96.68333333333334	85.33746199778555	77.04183900721247			108.63295880149813	22.050706993925864	1.2413724110920579
	87.42222222222222	496.0374337213984	6.536413107251935			98.35	70.77994200416418	56.537739351052586			110.50561797752809	21.904472279992838	1.1289138896836397
	88.9037	494.02256532054304	10.353220563527092			100.01666666666667	61.02358041281813	43.42933078328435			112.37827715355806	21.775991121259104	1.0250917257285068
	90.38518518518518	495.2261887550425	7.59862			101.68333333333334	53.53832787826484	34.28359887247801			114.25093632958801	21.65361819719272	0.9297708251986202
	91.86666666666666	493.08865248214784	11.970805049468492			103.35	48.001654815123814	27.27692768472517			116.12359550561797	21.55300483389367	0.8439661760485396
	93.34814814814816	497.5806845964533	4.19038			105.01666666666667	43.48628745884164	21.740357534272523			117.99625468164794	21.465187014467936	0.7726220131137888
	94.82962962962964	498.90694789069437	1.8932217884211793			106.68333333333334	39.83838846364421	17.408602346638904			119.8689138576779	21.37446516129654	0.6986341277085552
	96.31111111111112	495.78260869552923	7.304736014526021			108.35	37.19672674834386	14.702538767691983			121.74157303370787	21.29519812143645	0.6384637270141009
	97.7926	489.5103211007974	18.168656808285526			110.01666666666667	34.99343721691578	12.597708444734243			123.61423220973782	21.223451087142998	0.5749975175997611
	99.27407407407408	488.5451093222465	19.345497362973546			111.68333333333334	33.127561613381005	10.658481414994512			125.48689138576779	21.161612975084022	0.5261678168714248
	100.75555555555556	486.46222222210366	23.448118932676774			113.35	31.549538685060924	9.033379026209877			127.35955056179775	21.097078793266633	0.47823274811172556
	102.23703703703704	494.105	10.210418841749581			115.01666666666667	30.300773658857175	8.02469			129.2322097378277	21.043218026469294	0.4458544653678925
	103.71851851851852	496.9464720193413	5.28887			116.68333333333334	29.114396209638443	6.9007			131.10486891385767	20.98965124293033	0.4053575087177752
	105.2	497.69287469275076	3.996058251367057			118.35	28.211140757107824	6.265639288690639			132.97752808988764	20.940916728067062	0.3726185217416928
	106.68148148148148	499.27791563262974	1.2506868114199876			120.01666666666667	27.333926773524023	5.4269280168584295			134.8501872659176	20.901329575232495	0.3441856806865526
	108.16296296296296	494.59090909078674	9.36882			121.68333333333334	26.616224318726147	4.870482876267036			136.72284644194755	20.865614128498358	0.32675183096818455
	109.64444444444445	495.2789759034917	8.142449426574823			123.35	26.024231438493977	4.422353262516229			138.59550561797752	20.835480541274887	0.31854726733239813
	111.12592592592593	497.8694581279548	3.6902067698186674			125.01666666666667	25.430237099687012	3.9199			140.4681647940075	20.82113555674967	0.3324469912779211
	112.60740740740741	498.7938271603695	2.08915			126.68333333333334	24.99841280868285	3.615207708300409			142.34082397003746	20.78939113230595	0.3174336770683938
	114.08888888888889	497.5312499998762	4.276000431183549			128.35	24.50860415158941	3.201048977944747			144.2134831460674	20.753936253427828	0.29422945383364674
	115.57037037037037	499.21836228275384	1.3538362391659937			130.01666666666668	24.137249998415108	2.8861013426966187			146.08614232209737	20.722428277689605	0.27651125070633586
	117.05185185185185	498.32	2.406670264287998			131.68333333333334	23.797858707154717	2.6063454519140623			147.95880149812734	20.694248860853186	0.26818300389712707
	118.53333333333333	498.24320987641903	3.0428497520609428			133.35	23.44450386300212	2.2723125974736793			149.8314606741573	20.67130392362351	0.25945459565490153
	120.01481481481481	498.15847665835264	3.1896119908407186			135.01666666666668	23.212990231194077	2.1207410422459367			151.70411985018725	20.64490604471935	0.2537622519942989
	121.4962962962963	499.4002493764338	1.0387985516712115			136.68333333333334	22.958492292001264	1.9121450801615372			153.57677902621722	20.62187832837065	0.24000826460473942
	122.97777777777777	496.1908212559156	6.597691119649044			138.35	22.73499127901429	1.6849367204806458			155.4494382022472	20.600775004899077	0.239487
	124.45925925925926	490.5777262179769	16.319856913071686			140.01666666666668	22.564792152742406	1.5690860106972042			157.32209737827716	20.58283275255861	0.23612197678484134
	125.94074074074074	485.4933920703665	25.12618197939028			141.68333333333334	22.395227897767768	1.4265761605598537			159.1947565543071	20.565589790242477	0.2329296131561404
	127.42222222222222	490.0344827585005	17.26078218576427			143.35	22.237283572552634	1.2655347660721985			161.06741573033707	20.547388068928665	0.23082540898488701
	128.9037037037037	493.3637440757076	11.494332432687917			145.01666666666668	22.100436106556682	1.1649493458447715			162.94007490636704	20.530348583851683	0.22016212623896067
	130.38518518518518	493.61374407570753	11.061319730795795			146.68333333333334	21.95084573243235	1.0611739485097502			164.81273408239701	20.511294103926964	0.21621144375180548
	131.86666666666667	490.71981728526225	15.794974166380275			148.35	21.84285937573968	0.9708063333122986			166.68539325842696	20.494158024887753	0.20503737082535523
	133.34814814814814	480.38842105251564	33.968251153474576			150.01666666666668	21.74745770618128	0.8884575337743373			168.55805243445693	20.47665236288449	0.19841837156575498
	134.82962962962964	478.2789256197196	37.622004421411766			151.68333333333334	21.615884672471932	0.7979097863380129			170.4307116104869	20.46532133815068	0.19479964788792337
	136.3111111111111	488.10909090897144	20.5957			153.35	21.52189525501992	0.70981			172.30337078651687	20.448139767584472	0.18898798995599567
	137.7925925925926	481.9638297871175	31.239563182456305			155.01666666666668	21.44180156027729	0.6341979295947705			174.1760299625468	20.434459410958613	0.18102781040090132
	139.27407407407406	489.5137614677699	18.162697917892526			156.68333333333334	21.368192299974297	0.6007359588247329			176.04868913857678	20.41963816406479	0.17861757339024673
	140.75555555555556	483.23809523797803	29.03247067923621			158.35	21.295518297776415	0.5211035749489291			177.92134831460675	20.40668426056163	0.17417045685006238
	142.23703703703703	489.54653318065806	18.002162580270483			160.01666666666668	21.231415779497254	0.4804995917904772			179.79400749063672	20.395065777341856	0.17317822252692222
	143.71851851851852	495.1899397589134	8.227673843699195			161.68333333333334	21.160128035654374	0.4280634521625652			181.66666666666666	20.385576421720543	0.1731946386671045
	145.2	476.25963488832383	41.119518563442185			163.35	21.11784508522014	0.4036690818916193			183.53932584269663	20.372626311950476	0.1699006686525788
	146.68148148148148	470.03992395426076	51.892373909631054			165.01666666666668	21.054404513863027	0.36301387214540853			185.4119850187266	20.362630735795154	0.164844
	148.16296296296295	475.95060483859555	41.654774310637066			166.68333333333334	20.996379619713583	0.311893			187.28464419475657	20.357125309519468	0.16742192805331954
	149.64444444444445	475.1592499998862	42.970610324800255			168.35	20.959458815957973	0.29178724632441355			189.1573033707865	20.343	0.16146657769812278
	151.1259259259259	469.33132075460543	53.050451241519376			170.01666666666668	20.921197000378307	0.2687772322105761			191.02996254681648	20.336116822603163	0.15999118565760492
	152.6074074074074	470.8266283523783	50.529761921553636			171.68333333333334	20.871820300536932	0.24918212029277625			192.90262172284645	20.328904136258444	0.16139150748396264
	154.0888888888889	470.1419047617929	51.715737969588574			173.35	20.842573993718478	0.2257687747137243			194.77528089887642	20.322544614450567	0.15772470454337578
	155.57037037037037	470.9090038313055	50.38708340675392			175.01666666666668	20.810548074137937	0.205681			196.64794007490636	20.314337046167513	0.15728655626679913
	157.05185185185186	463.60213143861165	63.04295763532203			176.68333333333334	20.768629993640406	0.19504499723556915			198.52059925093633	20.305142132109854	0.15319763439228093
	158.53333333333333	458.9971850675261	70.6107			178.35	20.75313348409366	0.16673763172305558			200.3932584269663	20.297428643072305	0.14966680563453544
	160.01481481481483	467.52842592581504	56.132773140059186			180.01666666666668	20.728154704534138	0.1639885231068186			202.26591760299627	20.2895	0.14690961184296839
	161.4962962962963	454.2457190965656	79.1593			181.68333333333334	20.700023400221475	0.15880357603553363			204.1385767790262	20.28203288612874	0.14042840588728941
	162.9777777777778	453.8380272510786	79.86541795501813			183.35	20.672541076301545	0.1414489621793124			206.01123595505618	20.277078843707397	0.14176657358131065
	164.45925925925926	450.74598484837963	84.90103282125666			185.01666666666668	20.6517	0.13694804021956042			207.88389513108615	20.27151893791785	0.14013245295729695
	165.94074074074075	446.6106007889921	92.30868051947701			186.68333333333334	20.665492610106053	0.17375059983622793			209.75655430711612	20.264763998702925	0.137897
	167.42222222222222	441.8041325734167	100.26618955521506			188.35	20.637963943709142	0.15138817672478894			211.62921348314606	20.262067631195045	0.13905921482548475
	168.9037037037037	434.60501193307334	113.26744189206087			190.01666666666668	20.6234	0.15077300053467316			213.50187265917603	20.256111552254122	0.13640710933210295
	170.38518518518518	427.67850458410624	124.97383894581581			191.68333333333334	20.592738691766325	0.1487790842848162			215.375	20.25172323510649	0.13529923682400086
	171.86666666666667	423.2605973024064	132.91654441450373			193.35	20.581475376319556	0.1395980540981264			217.24719101123594	20.24747803156854	0.1350268436331939
	173.34814814814814	419.9918991898212	138.57809562010584			195.01666666666668	20.57004063798255	0.12742384048945885			219.1198501872659	20.24323746817783	0.1335360105332265
	174.82962962962964	418.83844133090065	140.5759432361458			196.68333333333334	20.549791681037707	0.12633591026099303			220.99250936329588	20.238868796863933	0.12734195142107743
	176.3111111111111	414.1714956929337	148.6593301972665			198.35	20.541425926233874	0.11642017723450877			222.86516853932585	20.232085566282542	0.1256858286127777
	177.7925925925926	411.36635105598515	153.51798323104072			200.01666666666668	20.521561579098552	0.11274568370855682			224.7191011235955	20.22828329629269	0.12204149345307176
	179.27407407407406	408.59100067149564	158.32503110578241			201.68333333333334	20.504326762895314	0.1090625679148048
	180.75555555555556	406.18679950177227	162.4892296833598			203.35	20.487982450144916	0.10378071645181361
	182.23703703703703	404.18195093448395	165.96172926338485			205.01666666666668	20.477070551612336	0.10461372546944128
	183.71851851851852	401.7259358287818	170.21567221061758			206.68333333333334	20.46450865949468	0.10311560691212014
	185.1851851851852	399.58039702223664	173.93185443316247			208.35	20.447926527064713	0.10387022536197871
						210.01666666666668	20.428026504679373	0.0993057
						211.68333333333334	20.42226658941957	0.0961647
						213.35	20.41188697130847	0.0900789
						215.01666666666668	20.391201506087906	0.0930589
						216.68333333333334	20.384660664529022	0.0864634
						218.35	20.371678053129827	0.0860648
						220.01666666666668	20.358445234585638	0.0834583
						221.68333333333334	20.35294496518646	0.0822798
						223.35	20.33995483181863	0.0747944
						225.01666666666668	20.32420473210552	0.0695811
						226.68333333333334	20.31787150932505	0.0740084
						228.35	20.31584247572633	0.0713616
						230.01666666666668	20.303343971148003	0.0693467
						231.68333333333334	20.289757555427087	0.0597197
						233.35	20.284910059713788	0.0585932
						235.01666666666668	20.272546401038536	0.053313076670337085
						236.68333333333334	20.26378803620572	0.055823785949260414
						238.35	20.25929161434849	0.0539523
						240.01666666666668	20.250667903831534	0.0496812
						241.68333333333334	20.245206204637288	0.0484568
						243.35	20.23426212674833	0.0481661
						245.01666666666668	20.23052644265804	0.043921999307058125
						246.68333333333334	20.220764736083478	0.0440515
						248.35	20.212313350267756	0.039536865823598125
						250	20.210339477282112	0.036944942246008125

## Sheet: Figure 2c
Figure 2c	4 envs:	p_value = 0.05				20 envs:	p_value = 0.05					100 envs:	p_value = 0.05					500 envs:	p_value = 0.05
	total_runtime_4envs	episodic_rewards_mean_4envs	episodic_rewards_std_4envs			total_runtime_20envs	episodic_rewards_mean_20envs	episodic_rewards_std_20envs				total_runtime_100envs	episodic_rewards_mean_100envs	episodic_rewards_std_100envs				total_runtime_500envs	episodic_rewards_mean_500envs	episodic_rewards_std_500envs
	0.0148148	-163.676	9.23628			0.016666666666666666	-222.765	50.3849				0.0187266	-160.851	17.429				0.0181159	-157.329	11.4209
	1.4963	-156.378	8.09218			1.6833333333333333	-158.495	9.973767502324383				1.89139	-142.808	6.43863				1.82971	-146.259	7.81099
	2.97778	-147.351	2.01315			3.35	-142.298	2.1910827688564587				3.76404	-140.315	2.73385				3.6413	-140.11	0.902869
	4.45926	-152.767	2.82941			5.016666666666667	-143.85	2.4775827772752623				5.6367	-139.164	1.12953				5.4529	-140.191	0.881606
	5.94074	-150.055	5.43161			6.683333333333334	-141.411	1.1697857420111324				7.50936	-138.849	1.09037				7.26449	-139.611	0.857413
	7.42222	-143.539	1.04266			8.35	-140.316	1.6676905240043904				9.38202	-138.59	1.0616				9.07609	-138.96	1.02932
	8.9037	-152.093	6.82074			10.016666666666667	-140.36	2.1937058779631413				11.2547	-137.694	0.890481				10.8877	-138.098	1.6191
	10.3852	-143.511	4.23865			11.683333333333334	-139.354	0.7116962455540315				13.1273	-135.975	0.8123				12.6993	-136.871	2.25365
	11.8667	-148.814	4.61638			13.35	-140.509	1.9199748437221624				15	-134.52	0.824877				14.5109	-134.779	3.30815
	13.3481	-157.149	8.79442			15.016666666666667	-137.786	1.3266870911282078				16.8727	-132.739	0.998362				16.3225	-131.731	4.42279
	14.8296	-144.719	3.07252			16.683333333333334	-137.458	1.5205171233136334				18.7453	-129.88	1.94173				18.1341	-127.915	5.75954
	16.3111	-147.411	7.00815			18.35	-138.173	2.4383200538379906				20.618	-127.039	2.86827				19.9457	-122.318	7.24465
	17.7926	-150.716	5.28472			20.016666666666666	-136.048	2.8039376190183414				22.4906	-123.945	4.35059				21.7572	-112.473	9.89571
	19.2741	-145.938	2.4321			21.683333333333334	-135.737	2.3853307083757977				24.3633	-120.084	6.68349				23.5688	-97.8116	15.5456
	20.7556	-149.42	4.6797			23.35	-134.519	2.5923				26.236	-115.143	9.32315				25.3804	-77.9241	21.9662
	22.237	-143.38	1.80134			25.016666666666666	-133.984	2.183284914032918				28.1086	-109.664	12.4042				27.192	-55.0198	20.7579
	23.7185	-146.751	5.80418			26.683333333333334	-133.801	3.940543876807013				29.9813	-102.458	16.2856				29.0036	-33.4009	14.1642
	25.2	-144.61	0.764875			28.35	-131.191	2.9411798738374877				31.8539	-93.0373	21.2382				30.8152	-19.7582	8.54965
	26.6815	-152.785	8.41701			30.016666666666666	-129.117	3.2249109719431925				33.7266	-81.0461	26.6029				32.6268	-12.1071	5.3781
	28.163	-141.646	1.62209			31.683333333333334	-129.012	3.185062182553899				35.5993	-67.7906	31.4009				34.4384	-8.28404	3.81919
	29.6444	-141.817	1.86903			33.35	-128.097	3.3886497099017916				37.4719	-56.8061	35.3736				36.25	-6.19089	2.88436
	31.1259	-141.679	0.83982			35.016666666666666	-126.41	3.4638811741242566				39.3446	-46.8179	34.8152				38.0616	-4.95422	2.20303
	32.6074	-143.474	1.49636			36.68333333333333	-124.859	3.354597280899862				41.2172	-38.0794	31.1063				39.8732	-4.08893	1.58108
	34.0889	-142.12	2.15176			38.35	-123.32	3.2310358917742157				43.0899	-29.1289	24.4587				41.6848	-3.45357	1.02716
	35.5704	-141.606	1.69446			40.016666666666666	-123.271	3.8509728988713374				44.9625	-20.6955	17.5739				43.4964	-3.01724	0.611923
	37.0519	-141.712	0.414557			41.68333333333333	-121.644	3.4687131027546547				46.8352	-15.1034	12.8892				45.308	-2.74434	0.363822
	38.5333	-144.093	3.89182			43.35	-119.952	2.57437				48.7079	-11.5895	9.95439				47.1196	-2.57524	0.228379
	40.0148	-145.039	6.87745			45.016666666666666	-118.893	3.8017870292907254				50.5805	-8.70646	6.88326				48.9312	-2.46052	0.147758
	41.4963	-138.648	0.839145			46.68333333333333	-117.373	3.72137				52.4532	-6.78808	4.7969				50.7428	-2.38399	0.103947
	42.9778	-140.968	0.988119			48.35	-116.233	4.176213840715154				54.3258	-5.5803	3.59092				52.5543	-2.3295	0.0779903
	44.4593	-139.118	4.51249			50.016666666666666	-114.524	3.769603991867101				56.1985	-4.74229	2.73169				54.3659	-2.2889	0.0601774
	45.9407	-137.599	3.38446			51.68333333333333	-113.809	4.193852924516922				58.0712	-4.16582	2.14274				56.1775	-2.25649	0.0478132
	47.4222	-139.884	1.68946			53.35	-112.004	4.56429				59.9438	-3.71874	1.66005				57.9891	-2.23207	0.0388062
	48.9037	-139.769	4.4174			55.016666666666666	-111.11	4.6243215260118395				61.8165	-3.37657	1.28059				59.8007	-2.21182	0.032917
	50.3852	-141.129	3.54231			56.68333333333333	-109.173	5.4272172848136355				63.6891	-3.09802	0.954742				61.6123	-2.19429	0.02678
	51.8667	-137.451	4.32461			58.35	-107.728	5.310521129867047				65.5618	-2.89019	0.713588				63.4239	-2.18002	0.0221719
	53.3481	-136.898	4.28042			60.016666666666666	-105.837	4.902799249878978				67.4345	-2.73007	0.535435				65.2355	-2.16794	0.0184171
	54.8296	-136.466	4.21442			61.68333333333333	-104.283	5.67049				69.3071	-2.6084	0.402827				67.0471	-2.15797	0.0156987
	56.3111	-136.752	4.61811			63.35	-104.994	5.613906172603264				71.1798	-2.51765	0.312392				68.8587	-2.14932	0.0132748
	57.7926	-137.055	7.6056			65.01666666666667	-101.939	6.289064592513093				73.0524	-2.44585	0.246199				70.6703	-2.14242	0.0113223
	59.2741	-136.092	4.97479			66.68333333333334	-99.2174	7.771826533563513				74.9251	-2.39351	0.200207				72.4819	-2.13605	0.00943864
	60.7556	-135.736	7.333			68.35	-97.5101	7.825546466994264				76.7978	-2.34925	0.163217				74.2935	-2.13078	0.00825207
	62.237	-133.54	9.05603			70.01666666666667	-95.4159	9.575379742458066				78.6704	-2.31444	0.136922				76.1051	-2.12567	0.00699007
	63.7185	-136.086	8.94184			71.68333333333334	-92.8519	10.57851854659447				80.5431	-2.28432	0.113605				77.9167	-2.12141	0.00601978
	65.2	-135.832	8.38553			73.35	-89.3946	13.546904805960326				82.4157	-2.26044	0.0967636				79.7283	-2.11768	0.00534065
	66.6815	-133.978	6.61124			75.01666666666667	-85.1625	15.981280480887758				84.2884	-2.23943	0.0826252				81.5399	-2.11456	0.00469192
	68.163	-133.137	8.93057			76.68333333333334	-81.93	18.896271173154183				86.161	-2.22299	0.07358				83.3514	-2.11206	0.00411587
	69.6444	-131.966	9.01762			78.35	-77.4557	21.96703027177619				88.0337	-2.2069	0.0627212				85.163	-2.10989	0.00397778
	71.1259	-132.688	8.68172			80.01666666666667	-73.0013	25.455171426277488				89.9064	-2.19438	0.0552357				86.9565	-2.10803	0.00384673
	72.6074	-131.745	9.62063			81.68333333333334	-68.7427	28.235445458822724				91.779	-2.18194	0.0473015
	74.0889	-130.893	10.3464			83.35	-63.4715	31.56677033711294				93.6517	-2.17305	0.0428466
	75.5704	-132.587	7.65506			85.01666666666667	-59.0208	34.03620005143377				95.5243	-2.16417	0.0377997
	77.0519	-131.679	9.83879			86.68333333333334	-56.1315	36.21934579867018				97.397	-2.15678	0.0345342
	78.5333	-128.678	7.73117			88.35	-54.3671	37.82929376733012				99.2697	-2.14937	0.0308164
	80.0148	-132.122	9.73959			90.01666666666667	-52.5478	38.07084255601382				101.142	-2.14295	0.0276585
	81.4963	-130.014	8.37987			91.68333333333334	-51.3296	38.374593384153656				103.015	-2.13789	0.0241906
	82.9778	-127.214	8.91446			93.35	-50.6457	39.138				104.888	-2.13275	0.0215472
	84.4593	-130.82	9.10556			95.01666666666667	-49.6718	39.08422397107658				106.76	-2.12872	0.0198179
	85.9407	-130.761	6.75346			96.68333333333334	-48.8938	39.166406460999426				108.633	-2.12451	0.017942
	87.4222	-128.236	6.8101			98.35	-48.1259	39.095682108156026				110.506	-2.12149	0.0165515
	88.9037	-127.593	6.40293			100.01666666666667	-47.1431	38.74992438149541				112.378	-2.11857	0.0152845
	90.3852	-125.823	8.02394			101.68333333333334	-46.2412	38.35775619592608				114.251	-2.11594	0.0145843
	91.8667	-127.04	8.84329			103.35	-45.1247	37.85050675317649				116.124	-2.11323	0.0130273
	93.3481	-127.4	9.67152			105.01666666666667	-44.8956	37.89062091739036				117.996	-2.11154	0.012008
	94.8296	-127.09	10.7461			106.68333333333334	-44.2081	37.49978589091268				119.869	-2.10973	0.0117235
	96.3111	-126.217	9.87445			108.35	-43.7457	37.267450681471985				121.742	-2.10742	0.0111627
	97.7926	-128.178	11.8338			110.01666666666667	-43.1599	36.919193118207296				123.614	-2.10564	0.00987826
	99.2741	-124.929	9.81794			111.68333333333334	-42.8315	36.68394752144011				125.487	-2.10355	0.00897709
	100.756	-125.269	10.0593			113.35	-42.115	36.18865263593635				127.36	-2.10186	0.00847904
	102.237	-122.418	6.90991			115.01666666666667	-42.0319	36.14207283617211				129.232	-2.10054	0.00800746
	103.719	-123.044	8.65682			116.68333333333334	-41.8197	35.95459757852367				131.105	-2.09892	0.00750113
	105.2	-124.287	10.1263			118.35	-41.2318	35.61335718533494				132.978	-2.09773	0.00710843
	106.681	-123.114	8.63045			120.01666666666667	-41.3102	35.67084939957257				134.85	-2.09679	0.00657104
	108.163	-120.041	8.80828			121.68333333333334	-40.6961	35.23406428935999				136.723	-2.0949	0.00610847
	109.644	-121.211	9.85608			123.35	-40.3297	34.96261223670229				138.596	-2.09413	0.00647977
	111.126	-120.639	9.52566			125.01666666666667	-39.8829	34.63219876613558				140.468	-2.09304	0.00599699
	112.607	-118.916	8.05017			126.68333333333334	-39.725	34.56627189944532				142.341	-2.09225	0.0060723
	114.089	-118.856	8.13969			128.35	-39.1882	34.08854020328302				144.213	-2.09136	0.0058415
	115.57	-117.737	7.69197			130.01666666666668	-38.8555	33.761517416388614				146.086	-2.09086	0.00552699
	117.052	-118.02	8.45872			131.68333333333334	-38.2914	33.25572777921022				147.959	-2.09037	0.00559749
	118.533	-119.376	9.06608			133.35	-37.8617	32.72575599000532				149.831	-2.08991	0.00556329
	120.015	-116.977	7.54107			135.01666666666668	-36.941	32.014845793757836				151.704	-2.0895	0.00551184
	121.496	-117.792	8.29378			136.68333333333334	-36.6318	31.558736383761516				153.577	-2.08888	0.00534054
	122.978	-118.918	8.7101			138.35	-35.565	30.69250397177593				155.449	-2.08856	0.00533965
	124.459	-116.871	7.64771			140.01666666666668	-35.1676	30.283751833743548				157.322	-2.08809	0.00555922
	125.941	-114.918	7.0547			141.68333333333334	-34.3474	29.683265621226276				159.195	-2.0872	0.00502622
	127.422	-114.727	6.62115			143.35	-33.7447	29.145196152802768				161.067	-2.0866	0.00502277
	128.904	-114.755	7.22006			145.01666666666668	-33.0313	28.573301856875318				162.94	-2.08613	0.00501568
	130.385	-114.913	6.12796			146.68333333333334	-32.475	28.176059963339107				164.813	-2.08589	0.00470667
	131.867	-113.535	5.73735			148.35	-31.6945	27.512477307147535				166.685	-2.0854	0.00459824
	133.348	-112.764	6.0908			150.01666666666668	-31.6818	27.510100941292865				168.558	-2.08495	0.00461383
	134.83	-113.313	4.09404			151.68333333333334	-30.5652	26.577779259643144				170.431	-2.08465	0.00454973
	136.311	-113.23	4.54102			153.35	-29.7488	26.091006394801006				172.303	-2.08444	0.00448158
	137.793	-112.223	6.02389			155.01666666666668	-28.6699	25.37917695587939				174.176	-2.08406	0.00453338
	139.274	-111.095	5.26121			156.68333333333334	-28.4293	25.16047521918839				176.049	-2.08366	0.00441706
	140.756	-111.126	5.31711			158.35	-27.5762	24.65314779331472				177.921	-2.08305	0.00422652
	142.237	-110.29	4.66752			160.01666666666668	-26.4811	23.974950572159987				179.794	-2.08301	0.00440047
	143.719	-110.14	4.78389			161.68333333333334	-26.1959	24.268200340006526				181.667	-2.08281	0.00441893
	145.2	-108.529	4.92823			163.35	-25.448	23.883378355407956				183.539	-2.08238	0.00432607
	146.681	-109.131	4.59736			165.01666666666668	-25.3734	24.00271324483921				185.412	-2.08194	0.00418744
	148.163	-107.829	5.54143			166.68333333333334	-24.4174	23.536777214707488				187.285	-2.08181	0.00428944
	149.644	-107.749	5.37468			168.35	-23.9464	23.083666119703242				189.157	-2.08149	0.00412674
	151.126	-107.48	4.73121			170.01666666666668	-23.7116	23.550742765298175				191.03	-2.08121	0.00405082
	152.607	-106.661	5.81715			171.68333333333334	-22.5243	22.858530682818305				192.903	-2.08072	0.00386209
	154.089	-105.955	6.24008			173.35	-21.9221	22.267093689038326				194.775	-2.08042	0.00382577
	155.57	-105.656	6.10356			175.01666666666668	-21.2625	22.247208123317137				196.648	-2.08007	0.0035226
	157.052	-104.437	5.92904			176.68333333333334	-21.205	22.39239771108927				198.521	-2.07965	0.0035808
	158.533	-104.22	7.2213			178.35	-20.2647	21.805348965209106				200.393	-2.07941	0.00333921
	160.015	-102.421	6.92205			180.01666666666668	-20.1257	21.944992614182762				202.266	-2.07884	0.00326603
	161.496	-102.166	6.88167			181.68333333333334	-19.4342	21.586748273388803				204.139	-2.07849	0.00304438
	162.978	-101.382	7.08595			183.35	-18.9393	21.274665651632414				206.011	-2.07852	0.00295692
	164.459	-100.839	7.04541			185.01666666666668	-18.4736	21.187531783021175				207.884	-2.07805	0.0027128
	165.941	-100.554	8.32386			186.68333333333334	-17.9578	20.784152006363207				209.757	-2.07762	0.0025336
	167.422	-100.036	7.7456			188.35	-17.5244	20.161801990588913				211.629	-2.07733	0.00239855
	168.904	-99.0071	8.1613			190.01666666666668	-17.1572	20.123614738926545				213.502	-2.07718	0.00222128
	170.385	-99.0242	8.57679			191.68333333333334	-16.8298	19.832077592575605				215.375	-2.07687	0.00212118
	171.867	-97.9191	7.91473			193.35	-16.6462	19.79056224167073				217.247	-2.07656	0.00201793
	173.348	-97.1295	7.80292			195.01666666666668	-16.3886	19.48476925820495				219.12	-2.07616	0.00180248
	174.83	-97.9086	8.01388			196.68333333333334	-15.8016	18.848914104429397				220.993	-2.0759	0.00186776
	176.311	-97.6245	8.06406			198.35	-15.2368	18.233704672463045				222.865	-2.07551	0.00184896
	177.793	-96.3187	8.45127			200.01666666666668	-15.0596	18.03928923888891				224.719	-2.07508	0.00155918
	179.274	-96.0372	8.03386			201.68333333333334	-14.3692	17.099737547170882
	180.756	-95.7923	8.1115			203.35	-13.9134	16.49475184088649
	182.237	-95.5856	7.59602			205.01666666666668	-13.3403	15.706598752642618
	183.719	-94.9682	7.36858			206.68333333333334	-12.8765	15.05415292219964
	185.2	-95.843	7.5037			208.35	-12.292	14.275526179994086
	186.681	-94.9711	7.92917			210.01666666666668	-11.9674	13.865998641143168
	188.163	-93.7913	7.3871			211.68333333333334	-11.4661	13.067100289803422
	189.644	-94.1769	7.14825			213.35	-10.7014	12.006663132105876
	191.126	-93.4147	6.99447			215.01666666666668	-10.7019	12.019369773837052
	192.607	-93.3595	6.49264			216.68333333333334	-10.7153	12.102011192396223
	194.089	-93.2527	6.66083			218.35	-10.1708	11.328967694432626
	195.57	-93.0524	7.15142			220.01666666666668	-9.71495	10.722000940904527
	197.052	-92.2994	6.57226			221.68333333333334	-9.15969	9.96703
	198.533	-91.88	6.21352			223.35	-8.78493	9.484893995962887
	200.015	-91.9633	6.54426			225.01666666666668	-8.42402	8.977302038509727
	201.496	-91.727	5.70025			226.68333333333334	-8.07881	8.569816154396186
	202.978	-91.0073	5.88745			228.35	-8.05156	8.652175812379111
	204.459	-90.89	5.74785			230.01666666666668	-7.80306	8.195267688371173
	205.941	-90.6458	5.70523			231.68333333333334	-10.8365	8.068130404540218
	207.422	-89.9773	5.48194			233.35	-135.919	198.95245615064144
	208.904	-89.8468	5.30973			235.01666666666668	-69.2082	95.52677861566333
	210.385	-88.9564	4.98753			236.68333333333334	-38.9514	48.97740598688544
	211.867	-89.7428	4.8724			238.35	-38.7546	48.96584612907682
	213.348	-88.9848	4.69888			240.01666666666668	-38.5209	49.221295990272964
	214.83	-138.422	67.5515			241.68333333333334	-38.2161	49.380867783156475
	216.311	-127.476	53.9677			243.35	-38.0899	49.457895844640674
	217.793	-93.6972	7.36476			245.01666666666668	-38.0267	49.65676819775053
	219.274	-92.034	5.34592			246.68333333333334	-37.8122	49.72195042271307
	220.756	-91.2301	4.51452			248.35	-37.6991	49.847428052831376
	222.237	-89.9411	3.75471			250	-37.4794	49.90249581576287
	223.719	-89.8219	3.7573
	225.2	-89.3553	2.97393
	226.681	-88.8408	3.06361
	228.163	-88.729	3.52046
	229.644	-88.3913	2.50007
	231.126	-88.3801	1.89852
	232.607	-87.7229	2.59585
	234.089	-87.2665	2.27077
	235.57	-86.8723	2.28516
	237.052	-86.7975	2.7199
	238.533	-86.6397	2.4685
	240.015	-86.4009	2.38093
	241.496	-86.086	2.37364
	242.978	-85.9638	2.44064
	244.459	-86.2061	2.42101
	245.941	-85.6337	2.05222
	247.422	-85.9247	2.25755
	248.904	-85.3673	2.59781
	250.385	-84.811	2.37352
	251.867	-86.0832	2.28662
	253.348	-85.2856	2.41234
	254.83	-85.0512	2.28725
	256.311	-85.3718	2.20082
	257.793	-85.1255	2.30256
	259.274	-84.3882	1.97717
	260.756	-83.9915	2.27147
	262.237	-83.5397	2.12058
	263.719	-83.4755	3.20679
	265.2	-82.8145	3.27167
	266.681	-82.1915	3.60588
	268.163	-82.2172	3.75735
	269.644	-81.2322	5.15047
	271.126	-80.9987	4.57349
	272.607	-80.1789	6.83794
	274.089	-80.1376	6.27876
	275.57	-80.6009	5.61011
	277.052	-78.9468	6.92588
	278.533	-79.9776	6.03541
	280.015	-79.369	5.69766
	281.496	-79.622	6.63552
	282.978	-78.7597	5.90693
	284.459	-78.7904	5.74214
	285.941	-77.9911	7.26486
	287.422	-77.9782	6.95603
	288.904	-78.2407	5.60917
	290.385	-76.5045	7.7491
	291.867	-77.0358	7.62582
	293.348	-75.9923	9.57678
	294.83	-77.3774	6.98584
	296.311	-74.8832	7.36765
	297.793	-74.5029	6.03663
	299.274	-74.7483	6.89428
	300.756	-74.8279	7.99932
	302.237	-72.8256	8.42505
	303.719	-73.563	7.72917
	305.2	-73.4921	7.6501
	306.681	-72.8689	7.57823
	308.163	-72.6611	7.21626
	309.644	-74.4503	7.03885
	311.126	-72.5174	8.65338
	312.607	-72.504	9.17583
	314.089	-71.9312	9.10912
	315.57	-71.5863	10.3956
	317.052	-71.5429	8.7566
	318.533	-70.79	9.0654
	320.015	-70.4179	9.51222
	321.496	-70.5251	9.14256
	322.978	-71.4022	9.35998
	324.459	-69.1514	10.1359
	325.941	-69.5761	11.0895
	327.422	-70.8814	8.5199
	328.904	-68.0961	11.4396
	330.385	-68.2196	11.6713
	331.867	-66.9225	12.1653
	333.348	-68.2077	12.0969
	334.83	-68.5746	12.8703
	336.311	-66.95	14.7945
	337.793	-66.6207	12.872
	339.274	-66.1384	14.3793
	340.756	-65.552	13.3559
	342.237	-65.7964	13.3242
	343.719	-64.795	14.0977
	345.2	-64.6723	13.7312
	346.681	-62.9221	15.9513
	348.163	-59.645	16.6436
	349.644	-63.9864	12.9473
	351.126	-58.896	18.0801
	352.607	-58.9802	16.6695
	354.089	-57.9971	17.5319
	355.57	-54.7701	20.0342
	357.052	-51.2666	21.9757
	358.533	-47.4962	25.1355
	360.015	-44.6781	27.8068
	361.496	-43.73	28.9454
	362.978	-42.2616	29.8456
	364.459	-41.8729	30.786
	365.941	-41.5032	30.903
	367.422	-41.272	31.2808
	368.904	-40.2232	31.7209
	370.37	-39.2777	32.2977

## Sheet: Figure 2d
Figure 2d	4envs:	p_value = 0.05				20 envs:	p_value = 0.05					100 envs:	p_value = 0.05					500 envs:	p_value = 0.05
	total_runtime_4envs	episodic_steps_mean_4envs	episodic_steps_std_4envs			total_runtime_20envs	episodic_steps_mean_20envs	episodic_steps_std_20envs				total_runtime_100envs	episodic_steps_mean_100envs	episodic_steps_std_100envs				total_runtime_500envs	episodic_steps_mean_500envs	episodic_steps_std_500envs
	0.014814814814814815	499.9999999875001	5.684341886080802e-14			0.016666666666666666	495.91249999752046	6.371781908312138				0.018726591760299626	491.23199999950884	5.423734506771238				0.018115942028985508	494.59904431127836	4.414036093847178
	1.4962962962962962	490.2491683601588	1.7040599504139315			1.6833333333333333	495.50768692645363	1.346501019700274				1.8913857677902621	490.2835462777457	4.883727976169736				1.8297101449275361	491.534	1.0188208452445906
	2.977777777777778	490.61877965187415	0.7023232646568868			3.35	494.5378903693094	1.9345706594051033				3.764044943820225	490.59048132566556	3.8361405397238304				3.641304347826087	491.6534025353838	1.0624547661243888
	4.45926	491.6604325637092	1.8664886027087828			5.016666666666667	490.92165934489935	3.115661416004352				5.6367041198501875	491.45147146552563	1.2991356869471546				5.452898550724638	492.0267727181641	1.2881262555272621
	5.940740740740741	490.44329403730245	3.2067971648957614			6.683333333333334	491.48931651819584	2.020493260216047				7.50936	490.96762673008044	1.753373900657508				7.2644927536231885	491.56472853828217	1.5313582041524565
	7.4222222222222225	491.26	1.365318272585707			8.35	489.8882728345079	1.5699967796572378				9.382022471910112	490.9013481494655	1.87753				9.076086956521738	490.9662137899248	2.0521326649809444
	8.903703703703703	490.2477740230714	1.464785700180098			10.016666666666667	490.8196568315711	2.0451303943881594				11.254681647940075	489.00020050717575	2.0645461890742705				10.88768115942029	489.7463273277455	2.314091206332171
	10.385185185185184	492.69155575595045	1.8918359310340191			11.683333333333334	491.5071994993715	1.2627189961772234				13.127340823970037	487.76983020418004	2.5201781321191876				12.69927536231884	488.36109347022773	3.8576863762567415
	11.866666666666667	495.2304160044411	0.5866964903413452			13.35	493.1608675732656	3.1939321689603615				15	485.20678634810366	1.826273470631756				14.51086956521739	485.6797576071609	5.182571097710416
	13.348148148148148	493.3930821209032	1.3516044999682675			15.016666666666667	490.449	2.756652455840773				16.872659176029963	483.39700119174614	1.7727445676425233				16.32246376811594	481.49845707627117	6.650473738555512
	14.829629629629629	491.1741826277255	2.4755390267481214			16.683333333333334	488.41954057144517	3.539115343319853				18.745318352059925	479.77602427786235	4.139333257280956				18.134057971014492	475.929	9.079352359920081
	16.31111111111111	491.8929819052849	1.4551940606998734			18.35	489.551	2.811686323284985				20.617977528089888	475.0154665919584	5.207933971104714				19.945652173913043	463.5561602962386	14.413792382154636
	17.79259259259259	493.75554431306824	2.135006330225051			20.016666666666666	490.6722679280472	3.2562771754146755				22.49063670411985	469.3529763969779	7.980051564175104				21.757246376811594	437.80633652660254	25.919652840204694
	19.274074074074075	493.15037098895914	2.6533831233539837			21.683333333333334	490.0284303942854	3.5445373762130425				24.363295880149813	460.82338720166825	16.159040137692138				23.568840579710145	396.364	46.53018588219798
	20.755555555555556	492.727	2.0506002045213254			23.35	488.38361485909206	2.731621960067736				26.235955056179776	447.90552875383037	24.442248162979737				25.380434782608695	332.87758549397324	72.54975393164413
	22.237037037037037	490.985	4.543399524800595			25.016666666666666	488.90002724567614	4.629982402409089				28.10861423220974	432.90923677753636	33.82298017217562				27.192028985507246	254.10637022013316	77.03802464778701
	23.71851851851852	491.59939550520767	2.0871340346975007			26.683333333333334	490.0596880183945	2.931726029295021				29.9813	411.7256856823137	47.87789132363135				29.003623188405797	170.4095187312492	62.07360316568926
	25.2	490.859	1.8438254281523292			28.35	487.9119150274161	4.357624669364778				31.853932584269664	382.217	66.33050448148119				30.815217391304348	111.14498069383035	43.12168738690892
	26.68148148148148	490.95459236477467	4.458721689107395			30.016666666666666	485.4255256437414	5.172856410476189				33.72659176029963	343.031	87.19217051153815				32.6268	73.41162834953255	30.21807252709027
	28.16296296296296	489.7900087676149	1.5886658387453683			31.683333333333334	486.9694846432516	4.5620701076521275				35.59925093632959	296.4332775547972	108.06185730404025				34.43840579710145	52.612519057080114	23.062561789060485
	29.644444444444446	491.1672145291032	1.7981021725243778			33.35	485.18050723272466	6.299083478500623				37.47191011235955	254.65238548996868	128.61670576507385				36.25	40.55959192123464	18.167478168473266
	31.125925925925927	491.20517698105255	2.1494600968814055			35.016666666666666	484.15695109695037	6.640000364390594				39.344569288389515	214.82633057460242	133.95111648786005				38.06159420289855	33.12363483244982	14.217799802787592
	32.60740740740741	495.42791254320196	1.9114174089218177			36.68333333333333	484.39338022478387	6.907142323116819				41.21722846441948	180.67305288426147	127.6304193938238				39.8732	27.63116355450839	10.245944667771944
	34.08888888888889	491.71623147418603	1.9413091555749056			38.35	480.78284498209985	9.984015327304498				43.08988764044944	145.75921007066714	107.86269820544055				41.68478260869565	23.5582	6.803708450686992
	35.57037037037037	490.46036181819346	4.001593309060678			40.016666666666666	486.8237139921415	6.9193				44.9625	111.02713741397945	83.11147217669264				43.4964	20.717385096759784	4.274219749227604
	37.05185185185185	494.2747192675982	2.2326409848116606			41.68333333333333	484.1728472630739	7.786616107521494				46.835205992509366	85.78551976880769	65.10645821622289				45.30797101449275	18.852037379472677	2.6954176585182115
	38.53333333333333	492.66694575821293	2.4121622474418247			43.35	479.50142474208474	10.469104358365692				48.70786516853933	69.13766270080905	53.73256038969139				47.119565217391305	17.628775634192895	1.7722943423051816
	40.01481481481481	494.18530617468514	1.220493827308105			45.016666666666666	480.81446742722096	10.335006507652631				50.58052434456929	53.64361859405919	38.211886720137926				48.93115942028985	16.749834031874148	1.1786365080282466
	41.49629629629629	489.92310549019425	2.175846565908188			46.68333333333333	478.2067641468807	11.854172075204952				52.453183520599254	42.793724797805694	26.997854918508818				50.742753623188406	16.142627352082958	0.8456555287983157
	42.977777777777774	496.16710882361673	0.8490797217499845			48.35	479.71111869281924	10.251709754689243				54.325842696629216	35.81324196906816	20.54043392177297				52.55434782608695	15.696848194911457	0.6441574706760786
	44.45925925925926	490.1328408753438	4.2624011808450755			50.016666666666666	475.5077538565399	13.486155337202563				56.19850187265918	30.86573624371839	15.81560985613465				54.36594202898551	15.355717783549162	0.5079383616780668
	45.94074074074074	489.3499712606017	2.915553879562917			51.68333333333333	474.4239291062669	14.214322684812934				58.07116104868914	27.37979535144144	12.542486542448096				56.177536231884055	15.078605540337552	0.4108648102868461
	47.422222222222224	494.9267395701598	3.3474221836287303			53.35	472.3576963619696	15.927603994617613				59.943820224719104	24.62524320919424	9.782257143626598				57.98913043478261	14.857133713572415	0.3395992397964147
	48.903703703703705	490.805	0.9966982333066915			55.016666666666666	470.94138617722797	17.00440027063408				61.81647940074907	22.514544993487384	7.682270623289562				59.80072463768116	14.672758500513229	0.2914812142584414
	50.385185185185186	494.1689538927124	2.295425348443309			56.68333333333333	464.6382771043974	23.55706454325144				63.68913857677903	20.782360643664646	5.853525558198929				61.61231884057971	14.513359778256724	0.24268156439427155
	51.86666666666667	490.2378219154682	5.589185432507676			58.35	462.68512462008636	25.296779056666463				65.56179775280899	19.448492102896573	4.448831410538197				63.42391304347826	14.379153896400226	0.20727627067188223
	53.34814814814815	489.97348825427315	5.024721103622761			60.016666666666666	458.1062970421245	26.667085521203152				67.43445692883896	18.400344780357905	3.4270195110178676				65.23550724637681	14.263556940254478	0.17986121407484965
	54.82962962962963	492.1984286909865	3.1604962100173193			61.68333333333333	454.37565298458105	30.804935384832344				69.30711610486891	17.593229015475636	2.6592377626068417				67.04710144927536	14.163382582006392	0.1568875727842265
	56.31111111111111	491.46889630107177	1.0711188401259808			63.35	454.19526354565176	30.946587117210953				71.17977528089888	16.96615695096147	2.1244852035359605				68.8587	14.075810340606983	0.1389584208250005
	57.79259259259259	487.8659997520279	2.5990886158899835			65.01666666666667	449.2106996411141	36.153903220401894				73.05243445692884	16.450358657657535	1.7150196707341527				70.67028985507247	13.999055329536114	0.12580345465439055
	59.27407407407407	490.5407516456814	1.9579194801111197			66.68333333333334	441.539	44.741999688896975				74.9251	16.06713081121749	1.4339796044623714				72.48188405797102	13.930936188731014	0.11214073753455206
	60.75555555555555	488.25317337068964	7.3739093936923155			68.35	438.1773651336444	48.24933697832722				76.79775280898876	15.736016545810752	1.1987414200134348				74.29347826086956	13.87211734368761	0.10409930933540704
	62.237037037037034	484.68922637275637	9.091548492283069			70.01666666666667	432.79962330449837	55.705647697600874				78.67041198501873	15.464248300375326	1.03109				76.10507246376811	13.814228253441414	0.093264
	63.71851851851852	486.36678148530723	2.686154031692614			71.68333333333334	427.0198512095758	62.08453804469025				80.54307116104869	15.226443112815312	0.879514				77.91666666666667	13.767610958619013	0.0858508
	65.2	491.3324316545536	4.554236830893549			73.35	416.5643463965004	72.52170996263034				82.41573033707866	15.03321016633007	0.7643949380979215				79.72826086956522	13.724032444038063	0.0790044
	66.68148148148148	486.4911891400067	3.9955232191711385			75.01666666666667	403.59557814233807	84.12775284455005				84.28838951310861	14.859189212329046	0.6716115966697419				81.53985507246377	13.686738199759693	0.0744167
	68.16296296296296	487.9239477401597	3.7666831654728448			76.68333333333334	392.4610290383308	95.44642323027985				86.16104868913858	14.719169354340599	0.6067331740652053				83.35144927536231	13.653308380267214	0.0681526
	69.64444444444445	484.16223915267256	9.177682614766162			78.35	377.33481551493327	111.11158579269885				88.03370786516854	14.581319751535563	0.5299136190534185				85.16304347826087	13.62378619120175	0.0653521
	71.12592592592593	489.8680627928675	3.528537715786259			80.01666666666667	361.1641968527132	126.66136311368733				89.90636704119851	14.47068498155773	0.47827754539603523				86.95652173913044	13.596942328378063	0.0623978
	72.60740740740741	486.9308300449527	10.605480616138204			81.68333333333334	345.7943247934039	140.91315721756177				91.77902621722846	14.359144229782046	0.4232247196607385
	74.08888888888889	485.1437672981376	10.067910372124082			83.35	324.2718010936383	157.09440451158324				93.65168539325843	14.276806210884004	0.3868118119336535
	75.57037037037037	492.86323044056957	1.724065224197136			85.01666666666667	307.83210244371867	171.08189900340423				95.52434456928839	14.196151786918444	0.34869705570698234
	77.05185185185185	488.43566639724594	7.28594			86.68333333333334	295.27723297676897	182.46292399062472				97.39700374531836	14.124022479428964	0.3199890178507906
	78.53333333333333	484.8826175644061	2.4056621304606844			88.35	286.9510132478211	190.6645692565181				99.26966292134831	14.054945368494462	0.2941803990191862
	80.01481481481481	492.7208070018208	2.975342393242364			90.01666666666667	281.20707681853315	194.90577262745512				101.14232209737828	13.998241742197772	0.26762495361777916
	81.4963	492.3228436675501	0.332705			91.68333333333334	276.53513687565686	198.4764860744012				103.01498127340824	13.946304378944177	0.241295
	82.97777777777777	481.5161697054505	3.3713007367902432			93.35	273.05031068314395	202.4333179620792				104.88764044943821	13.892361102756936	0.2203523849586314
	84.45925925925926	493.90670470975783	0.6155733598190091			95.01666666666667	269.5367432976982	204.0829569676356				106.76029962546816	13.849848217709251	0.2041231542594495
	85.94074074074074	495.0903221730695	2.2322638263733645			96.68333333333334	267.4742580936527	206.69367740062128				108.63295880149813	13.803620853440043	0.1852159083830927
	87.42222222222222	490.63791618692676	5.399987462051882			98.35	264.6356529521964	207.8650924276238				110.50561797752809	13.770011457173865	0.1699605529765197
	88.9037	492.0756534874651	5.823014779938439			100.01666666666667	260.51079522481325	207.19365336173112				112.37827715355806	13.735566488801783	0.15779445575470832
	90.38518518518518	487.1199125222545	7.498624555191409			101.68333333333334	256.2650631575889	205.57357898890606				114.25093632958801	13.702923475080393	0.14428345280497318
	91.86666666666666	495.0373491576365	3.3082302918772983			103.35	250.19620323131775	202.75882059650164				116.12359550561797	13.672463652225536	0.12949668225017233
	93.34814814814816	491.7163006619694	5.281377901754563			105.01666666666667	248.82747284465518	202.985				117.99625468164794	13.646283634076458	0.12108017933600973
	94.82962962962964	489.6431268371741	5.427399691861605			106.68333333333334	246.5057809932507	202.52021652186576				119.8689138576779	13.620829484088471	0.11003516034133931
	96.31111111111112	491.7174468504358	6.736665362678385			108.35	245.7441808328044	202.92275563850183				121.74157303370787	13.592700491588698	0.10657990069296816
	97.7926	494.0209846247761	6.03637			110.01666666666667	243.1160509842341	201.66354900913672				123.61423220973782	13.574775371458855	0.0962577
	99.27407407407408	488.6914405235672	7.185361303645175			111.68333333333334	243.0772379023629	202.38106123188803				125.48689138576779	13.551661451128647	0.0926145
	100.75555555555556	495.3513920134371	3.409733520831287			113.35	239.84576953093588	200.39844006902226				127.35955056179775	13.532237491978687	0.08858
	102.23703703703704	482.8552567133036	18.486974329531904			115.01666666666667	240.41353828692473	201.2768839525287				129.2322097378277	13.516605873684645	0.0873222
	103.71851851851852	489.334	6.518994279334989			116.68333333333334	239.66274538008673	201.02186624157486				131.10486891385767	13.500394246048828	0.0851545
	105.2	491.469	2.292689341437476			118.35	236.70289845930625	199.179				132.97752808988764	13.485508272537519	0.0835568
	106.68148148148148	492.94957067207696	5.32187			120.01666666666667	237.65044120386375	200.23257044234379				134.8501872659176	13.47398014301388	0.0850148
	108.16296296296296	489.4437513227558	11.264217714856397			121.68333333333334	235.47308003560943	198.97422713512572				136.72284644194755	13.456444976397695	0.0848224
	109.64444444444445	489.4246834256696	11.305793542435719			123.35	233.96978891731527	197.97684555973171				138.59550561797752	13.443386444255912	0.0887026
	111.12592592592593	493.34254976580365	5.7473433255906965			125.01666666666667	232.0050463732539	196.7174272968583				140.4681647940075	13.43051653927688	0.086039
	112.60740740740741	487.59790428514856	8.865884856980358			126.68333333333334	231.2019913133816	196.503				142.34082397003746	13.421205520898647	0.0880607
	114.08888888888889	489.52680830855957	8.80341			128.35	229.8496425301831	195.59937855876368				144.2134831460674	13.41037323025743	0.0881986
	115.57037037037037	486.7831114653282	12.243414263337069			130.01666666666668	228.11487144476826	193.99160995799858				146.08614232209737	13.401690261603928	0.0897103
	117.05185185185185	482.77453585279113	10.61383841148869			131.68333333333334	224.60690721984224	190.9732764501336				147.95880149812734	13.3906	0.0891145
	118.53333333333333	496.38168568550674	2.256660618884601			133.35	222.01533859880502	188.31821387695936				149.8314606741573	13.381065082518399	0.0875096
	120.01481481481481	488.9932763009433	7.002022858809798			135.01666666666668	216.5721497285113	183.75125347595346				151.70411985018725	13.371303445952368	0.0873246
	121.4962962962963	493.05443040410677	4.144732437469135			136.68333333333334	216.91918216767553	183.5409908996643				153.57677902621722	13.3622	0.0853358
	122.97777777777777	489.94966912314476	7.144984903435168			138.35	210.49612492327975	178.648				155.4494382022472	13.353058347714978	0.0869801
	124.45925925925926	492.9934800324784	5.117696939400563			140.01666666666668	208.37693563451052	176.54951528401372				157.32209737827716	13.341307159767089	0.0859053
	125.94074074074074	488.2814321301167	9.933505869745611			141.68333333333334	204.89844355403332	174.13660828508233				159.1947565543071	13.331729404553196	0.0850943
	127.42222222222222	488.88918398643483	8.054695016548735			143.35	202.42717929447477	172.24870101447274				161.06741573033707	13.32232230293354	0.0822183
	128.9037037037037	493.74803409754554	4.545853367047994			145.01666666666668	198.58193278249425	169.27644553303892				162.94007490636704	13.312508804038682	0.0825338
	130.38518518518518	492.9865632014298	4.692686476118907			146.68333333333334	195.8908654988866	167.60072985702823				164.81273408239701	13.3064	0.0827754
	131.86666666666667	492.1962263999297	7.893105689546042			148.35	191.78780611478527	164.15915094345107				166.68539325842696	13.297452565413892	0.0808526
	133.34814814814814	494.69827240975025	4.5452507597402025			150.01666666666668	191.60898865705238	164.1984664058175				168.55805243445693	13.288871123179849	0.0799688
	134.82962962962964	495.2619070729377	3.642536391713402			151.68333333333334	185.71229116157681	159.11935473401252				170.4307116104869	13.281053049149008	0.0777713
	136.3111111111111	493.1779109069112	6.496719110789118			153.35	181.6093318428125	157.2886577970189				172.30337078651687	13.273344992125564	0.0758942
	137.7925925925926	498.91437810932825	1.444352710937775			155.01666666666668	174.1817357048384	152.36144797130677				174.1760299625468	13.264337097584805	0.0758762
	139.27407407407406	496.22097579203745	2.8583566661677953			156.68333333333334	173.995	152.37438994167957				176.04868913857678	13.256338704461616	0.0731409
	140.75555555555556	497.11787609154015	2.814852786260891			158.35	168.84494096766323	149.4506116547902				177.92134831460675	13.246	0.0707898
	142.23703703703703	497.2152725737783	3.1539685987797133			160.01666666666668	161.73576329355944	145.16782403801506				179.79400749063672	13.240055328908573	0.0686192
	143.71851851851852	495.3239720640956	3.3881231649217387			161.68333333333334	160.70283846660598	147.41847308806769				181.66666666666666	13.2314	0.067497
	145.2	495.4159857788332	3.418207864903824			163.35	156.32811430259972	145.24154008841066				183.53932584269663	13.221966014140275	0.0636088
	146.68148148148148	498.0600823044028	2.743457914824424			165.01666666666668	155.78092196080934	146.00600954110865				185.4119850187266	13.212757410266681	0.060621204654835496
	148.16296296296295	497.73122937281323	2.4179359470077078			166.68333333333334	150.64684155902467	144.11793242605302				187.28464419475657	13.205967322682344	0.0579045
	149.64444444444445	499.1019900496267	1.269977850787173			168.35	147.935	141.4489083921667				189.1573033707865	13.196945463744857	0.054393733443422486
	151.1259259259259	497.96551724125544	2.8771931096540104			170.01666666666668	146.63057573956698	144.56914935891075				191.02996254681648	13.188377088837337	0.050976261928220606
	152.6074074074074	497.96902751359994	2.094274885474769			171.68333333333334	138.5957816341067	139.43413607449116				192.90262172284645	13.181068113135154	0.0476794
	154.0888888888889	498.59187845097705	1.2388120304771102			173.35	135.93694105554792	137.28866842230033				194.77528089887642	13.172826793992922	0.0438111
	155.57037037037037	499.67331670810466	0.4619999418223508			175.01666666666668	131.82962524753086	136.79352895085927				196.64794007490636	13.164928595847055	0.0399817
	157.05185185185186	499.2006633497925	1.1304327314485545			176.68333333333334	131.35594910855303	137.55501208683168				198.52059925093633	13.159012716619188	0.0374149
	158.53333333333333	500	0			178.35	125.81413980247589	134.40781260666233				200.3932584269663	13.152644311456527	0.0358466
	160.01481481481483	498.8134328356964	1.678059376247956			180.01666666666668	124.75195637695965	134.7968212668307				202.26591760299627	13.146232817918982	0.032935149268220644
	161.4962962962963	498.43507030591377	2.213144797360379			181.68333333333334	120.3691750077682	132.39104898521813				204.1385767790262	13.141163785195747	0.0309478
	162.9777777777778	500	0			183.35	117.15720225537555	130.13153747162175				206.01123595505618	13.13634137229622	0.0290514
	164.45925925925926	498.41584158403424	2.2403383166295088			185.01666666666668	114.35031356886596	129.65989039803142				207.88389513108615	13.130222672197732	0.027192299258164257
	165.94074074074075	498.87427626124867	1.5920137786507604			186.68333333333334	111.04815903339104	126.85151123381546				209.75655430711612	13.125368239906127	0.025195823342167904
	167.42222222222222	499.59517871974225	0.5725037447010279			188.35	107.77271482577919	122.08269993866783				211.62921348314606	13.120867335425284	0.023369475371176663
	168.9037037037037	499.60515378208635	0.5583968762484354			190.01666666666668	105.63810453709006	122.00323837427179				213.50187265917603	13.115463699942907	0.022193210672635764
	170.38518518518518	499.168	1.1767479434205497			191.68333333333334	103.33549459619296	119.88347028145861				215.375	13.11173224528265	0.021565853580436018
	171.86666666666667	499.35323383072114	0.9146654881014855			193.35	102.04203988348718	119.39301885681515				217.24719101123594	13.10669130721252	0.020024881010079574
	173.34814814814814	498.8704772065273	0.8932210816676215			195.01666666666668	100.59515710732376	117.70784666084822				219.1198501872659	13.10210868867146	0.017960562595323807
	174.82962962962964	498.6997518609178	1.838828552563617			196.68333333333334	96.2486	112.65564459234804				220.99250936329588	13.09736334407412	0.0169915
	176.3111111111111	499.59850374052354	0.5678014552168215			198.35	92.6145	108.67742787663424				222.86516853932585	13.09376061616245	0.016491919971922103
	177.7925925925926	499.20199501234407	1.128549476207534			200.01666666666668	90.20703296420737	105.56819773787215				224.7191011235955	13.089221341096103	0.014911155020959972
	179.27407407407406	499.2056384741706	1.1233968430785506			201.68333333333334	86.0573	99.94172795492443
	180.75555555555556	499.61845386521185	0.5395877183116364			203.35	83.73018891260085	96.93982034702687
	182.23703703703703	500	0			205.01666666666668	80.74802364874452	92.9752
	183.71851851851852	500	0			206.68333333333334	77.76691779620622	88.83300007193512
	185.2	499.60681629247705	0.5560457315063455			208.35	74.52054963879662	84.61670153686526
	186.68148148148148	500	0			210.01666666666668	72.37088917496573	81.91810175170149
	188.16296296296295	499.6001662509143	0.5654503104747316			211.68333333333334	70.17859880996144	78.47971605958044
	189.64444444444445	499.2003325019536	0.5654649743890112			213.35	65.6483	72.2119
	191.1259259259259	499.59850374052354	0.5678014552168215			215.01666666666668	65.82756433200635	72.57758406303076
	192.6074074074074	499.5968412301329	0.570153			216.68333333333334	65.80418907331135	72.98841306870558
	194.0888888888889	500	0			218.35	62.651522877587624	68.66135849428028
	195.57037037037037	499.5968412301329	0.570153			220.01666666666668	59.94921255319026	65.06089018741021
	197.05185185185186	500	0			221.68333333333334	56.5624	60.53570420902678
	198.53333333333333	500	0			223.35	54.42355517866411	57.90727360329029
	200.01481481481483	500	0			225.01666666666668	52.276487420145465	55.053717262479736
	201.4962962962963	499.60515378208635	0.5583968762484354			226.68333333333334	49.80795191605097	52.10086917703652
	202.9777777777778	500	0			228.35	49.606196319318954	52.52894308401767
	204.45925925925926	500	0			230.01666666666668	48.21055656701815	50.0376
	205.94074074074075	500	0			231.68333333333334	56.15660708729541	45.46194797322984
	207.42222222222222	500	0			233.35	163.89117617090204	179.73724839189512
	208.9037037037037	499.59517871974225	0.5725037447010278			235.01666666666668	162.62760998584815	179.94844762740598
	210.38518518518518	499.6001662509143	0.5654503104747316			236.68333333333334	161.28657804662916	180.19506926463285
	211.86666666666667	499.20398009937793	1.1257421392018943			238.35	160.38988768273825	180.3762453164272
	213.34814814814814	499.60182876130494	0.5630991657326417			240.01666666666668	158.4770701820883	180.79236447258356
	214.82962962962964	499.192	1.1421592120652455			241.68333333333334	156.45226085322614	181.28372816174726
	216.3111111111111	493.89397590349245	8.635222089281132			243.35	155.66688747696048	181.4892849548355
	217.7925925925926	500	0			245.01666666666668	154.66887549835045	181.76335830861237
	219.27407407407406	500	0			246.68333333333334	153.54551052874407	182.08572215853965
	220.75555555555556	500	0			248.35	152.51568750814974	182.3948233019014
	222.23703703703703	499.5968412301329	0.570153			250	151.26186921369475	182.79090040109853
	223.71851851851852	500	0
	225.2	500	0
	226.68148148148148	500	0
	228.16296296296295	500	0
	229.64444444444445	500	0
	231.1259259259259	500	0
	232.6074074074074	500	0
	234.0888888888889	499.5968412301329	0.570153
	235.57037037037037	500	0
	237.05185185185186	499.59517871974225	0.5725037447010278
	238.53333333333333	500	0
	240.01481481481483	500	0
	241.4962962962963	500	0
	242.9777777777778	499.6059850372817	0.557221
	244.45925925925926	499.59517871974225	0.5725037447010278
	245.94074074074075	500	0
	247.42222222222222	499.60182876130494	0.5630991657326417
	248.9037037037037	497.22113022100666	3.9299153293443845
	250.38518518518518	498.7925253200743	0.9830580573804524
	251.86666666666667	500	0
	253.34814814814814	500	0
	254.82962962962964	498.4042904289187	2.2566741168549416
	256.31111111111113	499.1940298506217	1.1398139159419018
	257.7925925925926	499.1973466002071	1.1351233236952416
	259.27407407407406	499.5968412301329	0.570153
	260.75555555555553	497.2260442259206	3.922965876949432
	262.23703703703706	496.4387254900728	5.036402711095918
	263.7185185185185	492.67700875087303	10.356273541478027
	265.2	489.6896085257351	13.734744926940275
	266.68148148148146	488.37509667428134	16.440095944330682
	268.163	486.95775729634823	18.44451651508907
	269.64444444444445	483.2626034611319	23.670253183907015
	271.1259259259259	483.07755406401446	23.93195255101949
	272.6074074074074	474.68510638286534	35.80066588320718
	274.0888888888889	477.48419540218447	31.842156229796466
	275.57037037037037	478.9460247993013	29.77481727051814
	277.05185185185184	472.52569444433215	38.85453553343123
	278.53333333333336	476.80130487305206	31.956495252367144
	280.0148148148148	475.3302232309825	34.04367955767475
	281.4962962962963	476.7146953403876	32.93039365343647
	282.97777777777776	473.1741681050901	33.00913898812354
	284.4592592592593	476.47353361934233	33.271447830063984
	285.94074074074075	468.20277769322865	43.27654464268163
	287.4222222222222	470.46111803234913	39.24901965731085
	288.9037037037037	470.34962082649713	36.18109875334167
	290.3851851851852	462.17952256005805	45.36972141071786
	291.8666666666667	465.42379791334383	43.914155359344555
	293.34814814814814	453.0073312005164	53.846083142148444
	294.8296296296296	462.5456956882396	38.41966287436765
	296.31111111111113	448.4999940682783	42.070650152342274
	297.7925925925926	446.99794979354533	38.31672205167085
	299.27407407407406	449.3464226149875	40.568731756834325
	300.75555555555553	449.12147666111235	46.72005850855881
	302.23703703703706	436.91901116287164	50.08125190599459
	303.7185185185185	443.8970929148657	46.10486659747656
	305.2	443.13478322905866	44.20584137656291
	306.68148148148146	440.5553949739835	44.95709736025904
	308.163	439.03757730600404	46.109872001348556
	309.64444444444445	450.1113633632612	40.72521924157786
	311.1259259259259	438.2501260238475	49.569980377302805
	312.6074074074074	438.8975344086471	52.58259069654799
	314.0888888888889	433.36318849998014	52.93166695874852
	315.57037037037037	430.67645443846186	59.34163039142141
	317.05185185185184	430.9702970811329	55.79448661038959
	318.53333333333336	428.1033021500909	55.46852986633828
	320.0148148148148	426.0161923250758	59.152438453867966
	321.4962962962963	425.5507769866811	55.74510324731635
	322.97777777777776	430.34672955233003	56.84601263789636
	324.4592592592593	418.8107779250311	64.45969522120603
	325.94074074074075	418.19569881192996	67.82510369043882
	327.4222222222222	426.12318391793696	55.38836462781463
	328.9037037037037	411.07772128201185	71.12694581616933
	330.3851851851852	408.98766894161105	73.08349856148847
	331.8666666666667	404.49020329491333	74.96747112216262
	333.34814814814814	408.18944694148166	69.53875724826527
	334.8296296296296	409.58587189564423	76.5534
	336.31111111111113	398.03944289663355	80.99717865827614
	337.7925925925926	399.43568286785234	77.76756125809504
	339.27407407407406	395.45203345217806	85.90135259526257
	340.75555555555553	392.1314479292237	80.74942882246656
	342.23703703703706	397.54760196788385	83.71261013234641
	343.7185185185185	389.63653112752314	83.71719670320184
	345.2	389.19447345485855	84.05934224234701
	346.68148148148146	376.83389783071016	97.06035598323265
	348.163	359.43951942733264	105.63381377340495
	349.64444444444445	381.0351956138802	88.20014491249336
	351.1259259259259	350.929	110.1789631909274
	352.6074074074074	355.39393041192653	104.1534094353805
	354.0888888888889	346.9995026417692	108.22036656550979
	355.57037037037037	322.2272440507134	127.11618430783581
	357.05185185185184	303.2576207664583	144.92252442032944
	358.53333333333336	282.9	159.7496701765753
	360.0148148148148	267.95519598901046	171.40628616976733
	361.4962962962963	262.8486710466868	178.98011328343884
	362.97777777777776	256.59513802278667	183.6398146206017
	364.4592592592593	254.42616729379128	187.01932767090307
	365.94074074074075	252.63908447828598	189.08251588105992
	367.4222222222222	251.84836969271157	190.5336269783351
	368.9037037037037	244.58901950373806	193.14738020586887
	370.3703703703704	238.77901305051319	194.99082880185915

## Sheet: Figure 3a
Figure 3a
	Energy (eV)	x-coordinate	y-coordinate	z-coordinate
	-214.665	0	0	0
	-163.003	0	0	1
	129.771	0	0	2
	-99.2558	0	0	3
	-208.516	0	0	4
	-224.643	0	0	5
	-225.731	0	0	6
	-224.758	0	0	7
	-223.993	0	0	8
	-223.718	0	0	9
	-223.666	0	0	10
	-223.656	0	0	11
	-223.66	0	0	12
	-223.649	0	0	13
	-223.638	0	0	14
	-223.629	0	0	15
	-223.623	0	0	16
	-223.62	0	0	17
	-223.62	0	0	18
	-223.624	0	0	19
	-215.776	0	1	0
	-211.096	0	1	1
	-201.433	0	1	2
	-209.5	0	1	3
	-221.728	0	1	4
	-225.414	0	1	5
	-225.242	0	1	6
	-224.404	0	1	7
	-223.854	0	1	8
	-223.685	0	1	9
	-223.658	0	1	10
	-223.652	0	1	11
	-223.646	0	1	12
	-222.78	0	1	13
	-223.636	0	1	14
	-223.628	0	1	15
	-223.622	0	1	16
	-223.619	0	1	17
	-223.619	0	1	18
	-223.623	0	1	19
	-194.27	0	2	0
	-214.058	0	2	1
	-221.059	0	2	2
	-223.8	0	2	3
	-225.057	0	2	4
	-225.099	0	2	5
	-224.544	0	2	6
	-223.993	0	2	7
	-223.725	0	2	8
	-223.662	0	2	9
	-223.654	0	2	10
	-223.65	0	2	11
	-223.653	0	2	12
	-223.643	0	2	13
	-223.634	0	2	14
	-223.626	0	2	15
	-223.621	0	2	16
	-223.618	0	2	17
	-223.619	0	2	18
	-223.623	0	2	19
	-139.731	0	3	0
	-205.82	0	3	1
	-220.997	0	3	2
	-224.497	0	3	3
	-225.028	0	3	4
	-224.722	0	3	5
	-224.257	0	3	6
	-223.87	0	3	7
	-223.705	0	3	8
	-223.668	0	3	9
	-223.658	0	3	10
	-223.667	0	3	11
	-223.654	0	3	12
	-223.64	0	3	13
	-223.632	0	3	14
	-223.625	0	3	15
	-223.619	0	3	16
	-223.617	0	3	17
	-223.618	0	3	18
	-223.622	0	3	19
	-166.662	0	4	0
	-210.588	0	4	1
	-222.46	0	4	2
	-225.202	0	4	3
	-225.443	0	4	4
	-225.049	0	4	5
	-224.546	0	4	6
	-224.129	0	4	7
	-223.885	0	4	8
	-223.766	0	4	9
	-223.71	0	4	10
	-223.678	0	4	11
	-223.658	0	4	12
	-223.642	0	4	13
	-223.631	0	4	14
	-223.623	0	4	15
	-223.618	0	4	16
	-223.616	0	4	17
	-223.617	0	4	18
	-223.622	0	4	19
	-211.28	0	5	0
	-220.608	0	5	1
	-224.618	0	5	2
	-225.807	0	5	3
	-225.851	0	5	4
	-225.485	0	5	5
	-224.995	0	5	6
	-224.493	0	5	7
	-224.099	0	5	8
	-223.866	0	5	9
	-223.75	0	5	10
	-223.694	0	5	11
	-223.663	0	5	12
	-223.644	0	5	13
	-223.631	0	5	14
	-223.622	0	5	15
	-223.617	0	5	16
	-223.615	0	5	17
	-223.616	0	5	18
	-223.621	0	5	19
	-221.785	0	6	0
	-222.594	0	6	1
	-223.668	0	6	2
	-224.851	0	6	3
	-225.591	0	6	4
	-225.689	0	6	5
	-225.358	0	6	6
	-224.863	0	6	7
	-224.36	0	6	8
	-223.998	0	6	9
	-223.802	0	6	10
	-223.713	0	6	11
	-223.67	0	6	12
	-223.646	0	6	13
	-223.625	0	6	14
	-223.622	0	6	15
	-223.616	0	6	16
	-223.614	0	6	17
	-223.616	0	6	18
	-223.621	0	6	19
	-214.164	0	7	0
	-208.109	0	7	1
	-210.364	0	7	2
	-217.927	0	7	3
	-223.187	0	7	4
	-225.211	0	7	5
	-225.498	0	7	6
	-225.132	0	7	7
	-224.6	0	7	8
	-224.137	0	7	9
	-223.86	0	7	10
	-223.733	0	7	11
	-223.677	0	7	12
	-223.648	0	7	13
	-223.631	0	7	14
	-223.622	0	7	15
	-223.616	0	7	16
	-223.614	0	7	17
	-223.615	0	7	18
	-223.62	0	7	19
	-172.34	0	8	0
	-109.316	0	8	1
	-135.063	0	8	2
	-193.461	0	8	3
	-217.027	0	8	4
	-223.862	0	8	5
	-225.353	0	8	6
	-225.25	0	8	7
	-224.755	0	8	8
	-224.24	0	8	9
	-223.906	0	8	10
	-223.748	0	8	11
	-223.682	0	8	12
	-223.65	0	8	13
	-223.632	0	8	14
	-223.622	0	8	15
	-223.616	0	8	16
	-223.614	0	8	17
	-223.615	0	8	18
	-223.62	0	8	19
	-119.191	0	9	0
	248.444	0	9	1
	27.1259	0	9	2
	-169.762	0	9	3
	-212.823	0	9	4
	-223.04	0	9	5
	-225.219	0	9	6
	-225.267	0	9	7
	-224.797	0	9	8
	-224.271	0	9	9
	-223.92	0	9	10
	-223.754	0	9	11
	-223.685	0	9	12
	-223.651	0	9	13
	-223.633	0	9	14
	-223.622	0	9	15
	-223.616	0	9	16
	-223.614	0	9	17
	-223.615	0	9	18
	-223.62	0	9	19
	-183.093	0	10	0
	-140.169	0	10	1
	-156.57	0	10	2
	-198.754	0	10	3
	-218.047	0	10	4
	-224.012	0	10	5
	-225.338	0	10	6
	-225.213	0	10	7
	-224.722	0	10	8
	-224.217	0	10	9
	-223.895	0	10	10
	-223.747	0	10	11
	-223.683	0	10	12
	-223.651	0	10	13
	-223.633	0	10	14
	-223.622	0	10	15
	-223.617	0	10	16
	-223.614	0	10	17
	-223.616	0	10	18
	-223.62	0	10	19
	-217.409	0	11	0
	-212.996	0	11	1
	-214.384	0	11	2
	-219.698	0	11	3
	-223.643	0	11	4
	-225.216	0	11	5
	-225.397	0	11	6
	-225.037	0	11	7
	-224.528	0	11	8
	-224.092	0	11	9
	-223.843	0	11	10
	-223.732	0	11	11
	-223.679	0	11	12
	-223.644	0	11	13
	-223.634	0	11	14
	-223.623	0	11	15
	-223.617	0	11	16
	-223.615	0	11	17
	-223.616	0	11	18
	-223.621	0	11	19
	-224.678	0	12	0
	-224.412	0	12	1
	-224.525	0	12	2
	-225.026	0	12	3
	-225.42	0	12	4
	-225.417	0	12	5
	-225.117	0	12	6
	-224.68	0	12	7
	-224.242	0	12	8
	-223.942	0	12	9
	-223.789	0	12	10
	-223.715	0	12	11
	-223.674	0	12	12
	-223.649	0	12	13
	-223.634	0	12	14
	-223.624	0	12	15
	-223.618	0	12	16
	-223.616	0	12	17
	-223.617	0	12	18
	-223.621	0	12	19
	-224.724	0	13	0
	-225.679	0	13	1
	-225.764	0	13	2
	-225.567	0	13	3
	-225.286	0	13	4
	-224.967	0	13	5
	-224.597	0	13	6
	-224.236	0	13	7
	-223.974	0	13	8
	-223.826	0	13	9
	-223.747	0	13	10
	-223.7	0	13	11
	-223.669	0	13	12
	-223.649	0	13	13
	-223.635	0	13	14
	-223.625	0	13	15
	-223.619	0	13	16
	-223.617	0	13	17
	-223.618	0	13	18
	-223.622	0	13	19
	-222.028	0	14	0
	-224.897	0	14	1
	-225.418	0	14	2
	-225.258	0	14	3
	-224.923	0	14	4
	-224.529	0	14	5
	-224.176	0	14	6
	-223.938	0	14	7
	-223.725	0	14	8
	-223.692	0	14	9
	-223.716	0	14	10
	-223.689	0	14	11
	-223.667	0	14	12
	-223.649	0	14	13
	-223.636	0	14	14
	-223.627	0	14	15
	-223.621	0	14	16
	-223.618	0	14	17
	-223.618	0	14	18
	-223.623	0	14	19
	-219.622	0	15	0
	-223.945	0	15	1
	-225	0	15	2
	-225.366	0	15	3
	-225.37	0	15	4
	-224.924	0	15	5
	-224.349	0	15	6
	-223.874	0	15	7
	-223.712	0	15	8
	-223.677	0	15	9
	-223.696	0	15	10
	-223.682	0	15	11
	-223.666	0	15	12
	-223.651	0	15	13
	-223.638	0	15	14
	-223.628	0	15	15
	-223.622	0	15	16
	-223.619	0	15	17
	-223.619	0	15	18
	-223.623	0	15	19
	-219.621	0	16	0
	-219.356	0	16	1
	-216.147	0	16	2
	-219.303	0	16	3
	-224.341	0	16	4
	-225.753	0	16	5
	-225.141	0	16	6
	-224.305	0	16	7
	-223.818	0	16	8
	-223.69	0	16	9
	-223.667	0	16	10
	-223.677	0	16	11
	-223.666	0	16	12
	-223.652	0	16	13
	-223.64	0	16	14
	-223.63	0	16	15
	-223.623	0	16	16
	-223.619	0	16	17
	-223.62	0	16	18
	-223.624	0	16	19
	-216.46	0	17	0
	-183.441	0	17	1
	-86.7363	0	17	2
	-151.766	0	17	3
	-213.365	0	17	4
	-225.127	0	17	5
	-225.74	0	17	6
	-224.727	0	17	7
	-223.976	0	17	8
	-223.718	0	17	9
	-223.67	0	17	10
	-223.672	0	17	11
	-223.664	0	17	12
	-223.652	0	17	13
	-223.64	0	17	14
	-223.63	0	17	15
	-223.623	0	17	16
	-223.62	0	17	17
	-223.62	0	17	18
	-223.624	0	17	19
	-219.42	1	0	0
	-205.397	1	0	1
	-181.251	1	0	2
	-196.704	1	0	3
	-219.134	1	0	4
	-225.259	1	0	5
	-225.462	1	0	6
	-224.586	1	0	7
	-223.911	1	0	8
	-223.691	1	0	9
	-223.656	1	0	10
	-223.662	1	0	11
	-223.66	1	0	12
	-223.651	1	0	13
	-223.641	1	0	14
	-223.632	1	0	15
	-223.625	1	0	16
	-223.622	1	0	17
	-223.622	1	0	18
	-223.625	1	0	19
	-218.488	1	1	0
	-217.682	1	1	1
	-215.444	1	1	2
	-218.783	1	1	3
	-223.732	1	1	4
	-225.358	1	1	5
	-224.987	1	1	6
	-224.252	1	1	7
	-223.763	1	1	8
	-223.647	1	1	9
	-223.638	1	1	10
	-223.64	1	1	11
	-223.638	1	1	12
	-223.644	1	1	13
	-223.636	1	1	14
	-223.629	1	1	15
	-223.623	1	1	16
	-223.621	1	1	17
	-223.621	1	1	18
	-223.625	1	1	19
	-204.961	1	2	0
	-217.22	1	2	1
	-222.237	1	2	2
	-224.241	1	2	3
	-225.017	1	2	4
	-224.915	1	2	5
	-224.407	1	2	6
	-223.888	1	2	7
	-223.663	1	2	8
	-223.632	1	2	9
	-223.637	1	2	10
	-223.639	1	2	11
	-223.637	1	2	12
	-223.632	1	2	13
	-223.633	1	2	14
	-223.626	1	2	15
	-223.622	1	2	16
	-223.619	1	2	17
	-223.62	1	2	18
	-223.624	1	2	19
	-178.491	1	3	0
	-212.206	1	3	1
	-222.188	1	3	2
	-224.689	1	3	3
	-225.002	1	3	4
	-224.679	1	3	5
	-224.221	1	3	6
	-223.872	1	3	7
	-223.678	1	3	8
	-223.652	1	3	9
	-223.648	1	3	10
	-223.645	1	3	11
	-223.649	1	3	12
	-223.633	1	3	13
	-223.631	1	3	14
	-223.625	1	3	15
	-223.62	1	3	16
	-223.618	1	3	17
	-223.619	1	3	18
	-223.623	1	3	19
	-190.964	1	4	0
	-215.412	1	4	1
	-223.401	1	4	2
	-225.347	1	4	3
	-225.415	1	4	4
	-225	1	4	5
	-224.501	1	4	6
	-224.1	1	4	7
	-223.87	1	4	8
	-223.758	1	4	9
	-223.704	1	4	10
	-223.674	1	4	11
	-223.655	1	4	12
	-223.641	1	4	13
	-223.63	1	4	14
	-223.624	1	4	15
	-223.619	1	4	16
	-223.617	1	4	17
	-223.618	1	4	18
	-223.622	1	4	19
	-215.835	1	5	0
	-222.181	1	5	1
	-225.078	1	5	2
	-225.89	1	5	3
	-225.799	1	5	4
	-225.408	1	5	5
	-224.911	1	5	6
	-224.429	1	5	7
	-224.062	1	5	8
	-223.849	1	5	9
	-223.744	1	5	10
	-223.692	1	5	11
	-223.662	1	5	12
	-223.644	1	5	13
	-223.632	1	5	14
	-223.623	1	5	15
	-223.618	1	5	16
	-223.616	1	5	17
	-223.617	1	5	18
	-223.622	1	5	19
	-223.282	1	6	0
	-224.057	1	6	1
	-224.794	1	6	2
	-225.436	1	6	3
	-225.751	1	6	4
	-225.648	1	6	5
	-225.277	1	6	6
	-224.781	1	6	7
	-224.304	1	6	8
	-223.97	1	6	9
	-223.792	1	6	10
	-223.711	1	6	11
	-223.67	1	6	12
	-223.646	1	6	13
	-223.63	1	6	14
	-223.623	1	6	15
	-223.617	1	6	16
	-223.615	1	6	17
	-223.616	1	6	18
	-223.621	1	6	19
	-220.388	1	7	0
	-218.11	1	7	1
	-219.019	1	7	2
	-222.128	1	7	3
	-224.558	1	7	4
	-225.509	1	7	5
	-225.485	1	7	6
	-225.067	1	7	7
	-224.539	1	7	8
	-224.102	1	7	9
	-223.846	1	7	10
	-223.729	1	7	11
	-223.677	1	7	12
	-223.649	1	7	13
	-223.631	1	7	14
	-223.623	1	7	15
	-223.617	1	7	16
	-223.615	1	7	17
	-223.616	1	7	18
	-223.621	1	7	19
	-207.545	1	8	0
	-195.941	1	8	1
	-200.154	1	8	2
	-213.448	1	8	3
	-221.81	1	8	4
	-224.907	1	8	5
	-225.519	1	8	6
	-225.23	1	8	7
	-224.703	1	8	8
	-224.204	1	8	9
	-223.89	1	8	10
	-223.744	1	8	11
	-223.682	1	8	12
	-223.651	1	8	13
	-223.632	1	8	14
	-223.623	1	8	15
	-223.617	1	8	16
	-223.615	1	8	17
	-223.616	1	8	18
	-223.621	1	8	19
	-197.246	1	9	0
	-175.371	1	9	1
	-183.652	1	9	2
	-207.244	1	9	3
	-220.15	1	9	4
	-224.554	1	9	5
	-225.503	1	9	6
	-225.283	1	9	7
	-224.762	1	9	8
	-224.24	1	9	9
	-223.906	1	9	10
	-223.751	1	9	11
	-223.685	1	9	12
	-223.652	1	9	13
	-223.63	1	9	14
	-223.623	1	9	15
	-223.617	1	9	16
	-223.615	1	9	17
	-223.616	1	9	18
	-223.621	1	9	19
	-210.23	1	10	0
	-200.893	1	10	1
	-204.241	1	10	2
	-215.147	1	10	3
	-222.311	1	10	4
	-225.037	1	10	5
	-225.55	1	10	6
	-225.237	1	10	7
	-224.701	1	10	8
	-224.196	1	10	9
	-223.886	1	10	10
	-223.746	1	10	11
	-223.685	1	10	12
	-223.653	1	10	13
	-223.635	1	10	14
	-223.624	1	10	15
	-223.617	1	10	16
	-223.615	1	10	17
	-223.616	1	10	18
	-223.621	1	10	19
	-221.834	1	11	0
	-220.141	1	11	1
	-220.784	1	11	2
	-223.069	1	11	3
	-224.907	1	11	4
	-225.6	1	11	5
	-225.492	1	11	6
	-225.054	1	11	7
	-224.518	1	11	8
	-224.082	1	11	9
	-223.777	1	11	10
	-223.735	1	11	11
	-223.682	1	11	12
	-223.653	1	11	13
	-223.635	1	11	14
	-223.625	1	11	15
	-223.618	1	11	16
	-223.616	1	11	17
	-223.617	1	11	18
	-223.622	1	11	19
	-225.319	1	12	0
	-225.308	1	12	1
	-225.423	1	12	2
	-225.653	1	12	3
	-225.746	1	12	4
	-225.564	1	12	5
	-225.19	1	12	6
	-224.706	1	12	7
	-224.246	1	12	8
	-223.945	1	12	9
	-223.795	1	12	10
	-223.72	1	12	11
	-223.678	1	12	12
	-223.653	1	12	13
	-223.636	1	12	14
	-223.626	1	12	15
	-223.62	1	12	16
	-223.617	1	12	17
	-223.618	1	12	18
	-223.622	1	12	19
	-225.128	1	13	0
	-225.89	1	13	1
	-225.971	1	13	2
	-225.78	1	13	3
	-225.478	1	13	4
	-225.105	1	13	5
	-224.682	1	13	6
	-224.275	1	13	7
	-223.878	1	13	8
	-223.756	1	13	9
	-223.755	1	13	10
	-223.706	1	13	11
	-223.675	1	13	12
	-223.653	1	13	13
	-223.638	1	13	14
	-223.628	1	13	15
	-223.621	1	13	16
	-223.618	1	13	17
	-223.619	1	13	18
	-223.623	1	13	19
	-223.133	1	14	0
	-225.18	1	14	1
	-225.545	1	14	2
	-225.381	1	14	3
	-225.058	1	14	4
	-224.649	1	14	5
	-224.252	1	14	6
	-223.972	1	14	7
	-223.759	1	14	8
	-223.714	1	14	9
	-223.724	1	14	10
	-223.696	1	14	11
	-223.673	1	14	12
	-223.655	1	14	13
	-223.641	1	14	14
	-223.63	1	14	15
	-223.623	1	14	16
	-223.62	1	14	17
	-223.62	1	14	18
	-223.624	1	14	19
	-221.332	1	15	0
	-224.362	1	15	1
	-225.167	1	15	2
	-225.389	1	15	3
	-225.289	1	15	4
	-224.864	1	15	5
	-224.336	1	15	6
	-223.926	1	15	7
	-223.719	1	15	8
	-223.69	1	15	9
	-223.701	1	15	10
	-223.69	1	15	11
	-223.675	1	15	12
	-223.658	1	15	13
	-223.644	1	15	14
	-223.633	1	15	15
	-223.625	1	15	16
	-223.621	1	15	17
	-223.621	1	15	18
	-223.625	1	15	19
	-221.259	1	16	0
	-222.089	1	16	1
	-221.356	1	16	2
	-222.893	1	16	3
	-225.094	1	16	4
	-225.586	1	16	5
	-224.957	1	16	6
	-224.228	1	16	7
	-223.797	1	16	8
	-223.696	1	16	9
	-223.676	1	16	10
	-223.686	1	16	11
	-223.676	1	16	12
	-223.661	1	16	13
	-223.646	1	16	14
	-223.634	1	16	15
	-223.626	1	16	16
	-223.622	1	16	17
	-223.622	1	16	18
	-223.625	1	16	19
	-220.206	1	17	0
	-210.521	1	17	1
	-194.777	1	17	2
	-205.037	1	17	3
	-220.926	1	17	4
	-225.527	1	17	5
	-225.479	1	17	6
	-224.584	1	17	7
	-223.925	1	17	8
	-223.712	1	17	9
	-223.672	1	17	10
	-223.676	1	17	11
	-223.671	1	17	12
	-223.658	1	17	13
	-223.645	1	17	14
	-223.634	1	17	15
	-223.626	1	17	16
	-223.622	1	17	17
	-223.622	1	17	18
	-223.626	1	17	19
	-221.689	2	0	0
	-219.685	2	0	1
	-218.653	2	0	2
	-220.597	2	0	3
	-223.495	2	0	4
	-224.917	2	0	5
	-224.945	2	0	6
	-224.451	2	0	7
	-223.975	2	0	8
	-223.721	2	0	9
	-223.676	2	0	10
	-223.652	2	0	11
	-223.677	2	0	12
	-223.662	2	0	13
	-223.646	2	0	14
	-223.635	2	0	15
	-223.628	2	0	16
	-223.624	2	0	17
	-223.624	2	0	18
	-223.627	2	0	19
	-221.665	2	1	0
	-221.392	2	1	1
	-221.551	2	1	2
	-222.753	2	1	3
	-224.204	2	1	4
	-224.856	2	1	5
	-224.685	2	1	6
	-224.206	2	1	7
	-223.79	2	1	8
	-223.589	2	1	9
	-223.591	2	1	10
	-223.601	2	1	11
	-223.634	2	1	12
	-223.635	2	1	13
	-223.632	2	1	14
	-223.628	2	1	15
	-223.624	2	1	16
	-223.622	2	1	17
	-223.623	2	1	18
	-223.627	2	1	19
	-219.369	2	2	0
	-222.021	2	2	1
	-223.535	2	2	2
	-224.357	2	2	3
	-224.747	2	2	4
	-224.721	2	2	5
	-224.402	2	2	6
	-223.987	2	2	7
	-223.717	2	2	8
	-223.564	2	2	9
	-223.581	2	2	10
	-223.596	2	2	11
	-223.607	2	2	12
	-223.624	2	2	13
	-223.625	2	2	14
	-223.624	2	2	15
	-223.622	2	2	16
	-223.621	2	2	17
	-223.622	2	2	18
	-223.626	2	2	19
	-215.707	2	3	0
	-221.675	2	3	1
	-224.311	2	3	2
	-225.051	2	3	3
	-225.007	2	3	4
	-224.69	2	3	5
	-224.292	2	3	6
	-223.944	2	3	7
	-223.753	2	3	8
	-223.61	2	3	9
	-223.612	2	3	10
	-223.617	2	3	11
	-223.628	2	3	12
	-223.627	2	3	13
	-223.625	2	3	14
	-223.623	2	3	15
	-223.62	2	3	16
	-223.619	2	3	17
	-223.62	2	3	18
	-223.625	2	3	19
	-217.895	2	4	0
	-222.89	2	4	1
	-225.104	2	4	2
	-225.573	2	4	3
	-225.318	2	4	4
	-224.882	2	4	5
	-224.414	2	4	6
	-224.051	2	4	7
	-223.839	2	4	8
	-223.733	2	4	9
	-223.645	2	4	10
	-223.657	2	4	11
	-223.643	2	4	12
	-223.634	2	4	13
	-223.625	2	4	14
	-223.623	2	4	15
	-223.62	2	4	16
	-223.618	2	4	17
	-223.619	2	4	18
	-223.624	2	4	19
	-222.928	2	5	0
	-224.873	2	5	1
	-225.785	2	5	2
	-225.874	2	5	3
	-225.574	2	5	4
	-225.15	2	5	5
	-224.681	2	5	6
	-224.263	2	5	7
	-223.97	2	5	8
	-223.804	2	5	9
	-223.721	2	5	10
	-223.679	2	5	11
	-223.655	2	5	12
	-223.641	2	5	13
	-223.631	2	5	14
	-223.624	2	5	15
	-223.619	2	5	16
	-223.617	2	5	17
	-223.618	2	5	18
	-223.623	2	5	19
	-225.092	2	6	0
	-225.522	2	6	1
	-225.735	2	6	2
	-225.788	2	6	3
	-225.671	2	6	4
	-225.394	2	6	5
	-224.996	2	6	6
	-224.545	2	6	7
	-224.152	2	6	8
	-223.896	2	6	9
	-223.762	2	6	10
	-223.64	2	6	11
	-223.665	2	6	12
	-223.645	2	6	13
	-223.632	2	6	14
	-223.624	2	6	15
	-223.619	2	6	16
	-223.616	2	6	17
	-223.617	2	6	18
	-223.622	2	6	19
	-224.496	2	7	0
	-224.141	2	7	1
	-224.357	2	7	2
	-225.006	2	7	3
	-225.495	2	7	4
	-225.547	2	7	5
	-225.267	2	7	6
	-224.821	2	7	7
	-224.352	2	7	8
	-224	2	7	9
	-223.727	2	7	10
	-223.716	2	7	11
	-223.672	2	7	12
	-223.648	2	7	13
	-223.631	2	7	14
	-223.624	2	7	15
	-223.618	2	7	16
	-223.616	2	7	17
	-223.617	2	7	18
	-223.621	2	7	19
	-222.242	2	8	0
	-220.855	2	8	1
	-221.462	2	8	2
	-223.41	2	8	3
	-224.973	2	8	4
	-225.558	2	8	5
	-225.44	2	8	6
	-225.025	2	8	7
	-224.513	2	8	8
	-224.088	2	8	9
	-223.841	2	8	10
	-223.729	2	8	11
	-223.678	2	8	12
	-223.65	2	8	13
	-223.631	2	8	14
	-223.624	2	8	15
	-223.618	2	8	16
	-223.615	2	8	17
	-223.617	2	8	18
	-223.621	2	8	19
	-220.847	2	9	0
	-218.831	2	9	1
	-219.733	2	9	2
	-222.529	2	9	3
	-224.71	2	9	4
	-225.568	2	9	5
	-225.531	2	9	6
	-225.12	2	9	7
	-224.588	2	9	8
	-224.128	2	9	9
	-223.857	2	9	10
	-223.736	2	9	11
	-223.681	2	9	12
	-223.652	2	9	13
	-223.634	2	9	14
	-223.624	2	9	15
	-223.618	2	9	16
	-223.616	2	9	17
	-223.617	2	9	18
	-223.621	2	9	19
	-222.351	2	10	0
	-221.342	2	10	1
	-222.039	2	10	2
	-223.836	2	10	3
	-225.238	2	10	4
	-225.725	2	10	5
	-225.552	2	10	6
	-225.098	2	10	7
	-224.556	2	10	8
	-224.103	2	10	9
	-223.849	2	10	10
	-223.736	2	10	11
	-223.683	2	10	12
	-223.654	2	10	13
	-223.636	2	10	14
	-223.625	2	10	15
	-223.619	2	10	16
	-223.616	2	10	17
	-223.617	2	10	18
	-223.622	2	10	19
	-224.048	2	11	0
	-224.257	2	11	1
	-224.826	2	11	2
	-225.499	2	11	3
	-225.88	2	11	4
	-225.821	2	11	5
	-225.458	2	11	6
	-224.945	2	11	7
	-224.419	2	11	8
	-224.025	2	11	9
	-223.824	2	11	10
	-223.731	2	11	11
	-223.682	2	11	12
	-223.654	2	11	13
	-223.637	2	11	14
	-223.626	2	11	15
	-223.62	2	11	16
	-223.617	2	11	17
	-223.618	2	11	18
	-223.622	2	11	19
	-224.707	2	12	0
	-225.423	2	12	1
	-225.953	2	12	2
	-226.137	2	12	3
	-226.003	2	12	4
	-225.662	2	12	5
	-225.187	2	12	6
	-224.668	2	12	7
	-224.211	2	12	8
	-223.779	2	12	9
	-223.796	2	12	10
	-223.724	2	12	11
	-223.682	2	12	12
	-223.656	2	12	13
	-223.639	2	12	14
	-223.628	2	12	15
	-223.622	2	12	16
	-223.619	2	12	17
	-223.619	2	12	18
	-223.623	2	12	19
	-224.996	2	13	0
	-225.729	2	13	1
	-226.057	2	13	2
	-225.998	2	13	3
	-225.704	2	13	4
	-225.272	2	13	5
	-224.785	2	13	6
	-224.335	2	13	7
	-223.95	2	13	8
	-223.792	2	13	9
	-223.774	2	13	10
	-223.72	2	13	11
	-223.685	2	13	12
	-223.661	2	13	13
	-223.643	2	13	14
	-223.632	2	13	15
	-223.624	2	13	16
	-223.621	2	13	17
	-223.621	2	13	18
	-223.625	2	13	19
	-224.711	2	14	0
	-225.539	2	14	1
	-225.72	2	14	2
	-225.582	2	14	3
	-225.288	2	14	4
	-224.887	2	14	5
	-224.453	2	14	6
	-224.111	2	14	7
	-223.919	2	14	8
	-223.821	2	14	9
	-223.766	2	14	10
	-223.728	2	14	11
	-223.697	2	14	12
	-223.671	2	14	13
	-223.651	2	14	14
	-223.636	2	14	15
	-223.627	2	14	16
	-223.623	2	14	17
	-223.622	2	14	18
	-223.626	2	14	19
	-223.953	2	15	0
	-224.884	2	15	1
	-225.146	2	15	2
	-225.21	2	15	3
	-225.12	2	15	4
	-224.839	2	15	5
	-224.459	2	15	6
	-224.101	2	15	7
	-223.9	2	15	8
	-223.754	2	15	9
	-223.733	2	15	10
	-223.753	2	15	11
	-223.72	2	15	12
	-223.687	2	15	13
	-223.66	2	15	14
	-223.641	2	15	15
	-223.63	2	15	16
	-223.624	2	15	17
	-223.624	2	15	18
	-223.627	2	15	19
	-223.187	2	16	0
	-223.454	2	16	1
	-223.6	2	16	2
	-224.229	2	16	3
	-224.915	2	16	4
	-225.072	2	16	5
	-224.744	2	16	6
	-224.314	2	16	7
	-223.996	2	16	8
	-223.812	2	16	9
	-223.773	2	16	10
	-223.778	2	16	11
	-223.738	2	16	12
	-223.697	2	16	13
	-223.665	2	16	14
	-223.644	2	16	15
	-223.632	2	16	16
	-223.626	2	16	17
	-223.624	2	16	18
	-223.628	2	16	19
	-222.185	2	17	0
	-220.784	2	17	1
	-220.07	2	17	2
	-221.667	2	17	3
	-223.984	2	17	4
	-225.069	2	17	5
	-224.988	2	17	6
	-224.508	2	17	7
	-224.076	2	17	8
	-223.834	2	17	9
	-223.768	2	17	10
	-223.715	2	17	11
	-223.724	2	17	12
	-223.689	2	17	13
	-223.661	2	17	14
	-223.642	2	17	15
	-223.631	2	17	16
	-223.625	2	17	17
	-223.625	2	17	18
	-223.628	2	17	19
	-215.212	3	0	0
	-205.506	3	0	1
	-201.563	3	0	2
	-209.587	3	0	3
	-218.859	3	0	4
	-223.399	3	0	5
	-224.727	3	0	6
	-224.781	3	0	7
	-224.548	3	0	8
	-224.315	3	0	9
	-224.106	3	0	10
	-223.932	3	0	11
	-223.802	3	0	12
	-223.717	3	0	13
	-223.667	3	0	14
	-223.642	3	0	15
	-223.631	3	0	16
	-223.626	3	0	17
	-223.626	3	0	18
	-223.629	3	0	19
	-219.435	3	1	0
	-214.944	3	1	1
	-213.353	3	1	2
	-217.039	3	1	3
	-221.704	3	1	4
	-224.169	3	1	5
	-224.754	3	1	6
	-224.476	3	1	7
	-224.04	3	1	8
	-223.732	3	1	9
	-223.552	3	1	10
	-223.586	3	1	11
	-223.602	3	1	12
	-223.615	3	1	13
	-223.621	3	1	14
	-223.623	3	1	15
	-223.623	3	1	16
	-223.623	3	1	17
	-223.624	3	1	18
	-223.628	3	1	19
	-223.097	3	2	0
	-222.39	3	2	1
	-222.278	3	2	2
	-223.15	3	2	3
	-224.291	3	2	4
	-224.837	3	2	5
	-224.694	3	2	6
	-224.221	3	2	7
	-223.763	3	2	8
	-223.393	3	2	9
	-223.418	3	2	10
	-223.47	3	2	11
	-223.54	3	2	12
	-223.579	3	2	13
	-223.602	3	2	14
	-223.614	3	2	15
	-223.618	3	2	16
	-223.62	3	2	17
	-223.623	3	2	18
	-223.627	3	2	19
	-224.262	3	3	0
	-224.858	3	3	1
	-225.132	3	3	2
	-225.205	3	3	3
	-225.136	3	3	4
	-224.9	3	3	5
	-224.512	3	3	6
	-224.058	3	3	7
	-223.733	3	3	8
	-223.492	3	3	9
	-223.503	3	3	10
	-223.531	3	3	11
	-223.567	3	3	12
	-223.591	3	3	13
	-223.607	3	3	14
	-223.615	3	3	15
	-223.618	3	3	16
	-223.619	3	3	17
	-223.622	3	3	18
	-223.626	3	3	19
	-224.72	3	4	0
	-225.593	3	4	1
	-225.843	3	4	2
	-225.652	3	4	3
	-225.271	3	4	4
	-224.83	3	4	5
	-224.376	3	4	6
	-224.009	3	4	7
	-223.784	3	4	8
	-223.604	3	4	9
	-223.593	3	4	10
	-223.609	3	4	11
	-223.61	3	4	12
	-223.615	3	4	13
	-223.618	3	4	14
	-223.619	3	4	15
	-223.619	3	4	16
	-223.619	3	4	17
	-223.621	3	4	18
	-223.625	3	4	19
	-224.97	3	5	0
	-225.828	3	5	1
	-225.943	3	5	2
	-225.675	3	5	3
	-225.281	3	5	4
	-224.832	3	5	5
	-224.41	3	5	6
	-224.075	3	5	7
	-223.862	3	5	8
	-223.743	3	5	9
	-223.684	3	5	10
	-223.655	3	5	11
	-223.641	3	5	12
	-223.632	3	5	13
	-223.627	3	5	14
	-223.621	3	5	15
	-223.62	3	5	16
	-223.618	3	5	17
	-223.619	3	5	18
	-223.624	3	5	19
	-224.926	3	6	0
	-225.713	3	6	1
	-225.775	3	6	2
	-225.571	3	6	3
	-225.299	3	6	4
	-224.964	3	6	5
	-224.598	3	6	6
	-224.245	3	6	7
	-223.975	3	6	8
	-223.811	3	6	9
	-223.725	3	6	10
	-223.681	3	6	11
	-223.657	3	6	12
	-223.642	3	6	13
	-223.632	3	6	14
	-223.625	3	6	15
	-223.62	3	6	16
	-223.618	3	6	17
	-223.618	3	6	18
	-223.623	3	6	19
	-224.948	3	7	0
	-225.38	3	7	1
	-225.448	3	7	2
	-225.446	3	7	3
	-225.365	3	7	4
	-225.173	3	7	5
	-224.852	3	7	6
	-224.47	3	7	7
	-224.12	3	7	8
	-223.884	3	7	9
	-223.758	3	7	10
	-223.685	3	7	11
	-223.667	3	7	12
	-223.647	3	7	13
	-223.634	3	7	14
	-223.625	3	7	15
	-223.619	3	7	16
	-223.617	3	7	17
	-223.618	3	7	18
	-223.622	3	7	19
	-224.945	3	8	0
	-224.953	3	8	1
	-225.068	3	8	2
	-225.317	3	8	3
	-225.463	3	8	4
	-225.369	3	8	5
	-225.083	3	8	6
	-224.673	3	8	7
	-224.258	3	8	8
	-223.952	3	8	9
	-223.754	3	8	10
	-223.672	3	8	11
	-223.673	3	8	12
	-223.65	3	8	13
	-223.634	3	8	14
	-223.625	3	8	15
	-223.619	3	8	16
	-223.617	3	8	17
	-223.617	3	8	18
	-223.622	3	8	19
	-224.555	3	9	0
	-224.605	3	9	1
	-224.929	3	9	2
	-225.368	3	9	3
	-225.619	3	9	4
	-225.549	3	9	5
	-225.247	3	9	6
	-224.802	3	9	7
	-224.344	3	9	8
	-223.992	3	9	9
	-223.804	3	9	10
	-223.676	3	9	11
	-223.677	3	9	12
	-223.649	3	9	13
	-223.636	3	9	14
	-223.625	3	9	15
	-223.619	3	9	16
	-223.617	3	9	17
	-223.617	3	9	18
	-223.622	3	9	19
	-222.748	3	10	0
	-223.951	3	10	1
	-225.02	3	10	2
	-225.664	3	10	3
	-225.861	3	10	4
	-225.698	3	10	5
	-225.326	3	10	6
	-224.836	3	10	7
	-224.353	3	10	8
	-223.993	3	10	9
	-223.808	3	10	10
	-223.723	3	10	11
	-223.68	3	10	12
	-223.654	3	10	13
	-223.638	3	10	14
	-223.627	3	10	15
	-223.62	3	10	16
	-223.617	3	10	17
	-223.618	3	10	18
	-223.622	3	10	19
	-218.264	3	11	0
	-222.215	3	11	1
	-224.84	3	11	2
	-225.906	3	11	3
	-226.047	3	11	4
	-225.761	3	11	5
	-225.295	3	11	6
	-224.768	3	11	7
	-224.287	3	11	8
	-223.963	3	11	9
	-223.804	3	11	10
	-223.726	3	11	11
	-223.683	3	11	12
	-223.657	3	11	13
	-223.64	3	11	14
	-223.629	3	11	15
	-223.622	3	11	16
	-223.619	3	11	17
	-223.619	3	11	18
	-223.623	3	11	19
	-215.892	3	12	0
	-221.382	3	12	1
	-224.768	3	12	2
	-225.991	3	12	3
	-226.054	3	12	4
	-225.678	3	12	5
	-225.144	3	12	6
	-224.615	3	12	7
	-224.184	3	12	8
	-223.933	3	12	9
	-223.803	3	12	10
	-223.733	3	12	11
	-223.691	3	12	12
	-223.663	3	12	13
	-223.644	3	12	14
	-223.632	3	12	15
	-223.624	3	12	16
	-223.621	3	12	17
	-223.621	3	12	18
	-223.625	3	12	19
	-220.107	3	13	0
	-223.249	3	13	1
	-225.299	3	13	2
	-225.999	3	13	3
	-225.886	3	13	4
	-225.46	3	13	5
	-224.924	3	13	6
	-224.45	3	13	7
	-224.125	3	13	8
	-223.94	3	13	9
	-223.831	3	13	10
	-223.763	3	13	11
	-223.716	3	13	12
	-223.68	3	13	13
	-223.655	3	13	14
	-223.638	3	13	15
	-223.628	3	13	16
	-223.623	3	13	17
	-223.623	3	13	18
	-223.626	3	13	19
	-223.991	3	14	0
	-224.962	3	14	1
	-225.609	3	14	2
	-225.787	3	14	3
	-225.599	3	14	4
	-225.22	3	14	5
	-224.781	3	14	6
	-224.415	3	14	7
	-224.189	3	14	8
	-224.052	3	14	9
	-223.948	3	14	10
	-223.858	3	14	11
	-223.783	3	14	12
	-223.721	3	14	13
	-223.676	3	14	14
	-223.649	3	14	15
	-223.634	3	14	16
	-223.626	3	14	17
	-223.625	3	14	18
	-223.628	3	14	19
	-224.627	3	15	0
	-224.557	3	15	1
	-224.593	3	15	2
	-224.852	3	15	3
	-225.085	3	15	4
	-225.05	3	15	5
	-224.81	3	15	6
	-224.59	3	15	7
	-224.455	3	15	8
	-224.361	3	15	9
	-224.235	3	15	10
	-224.07	3	15	11
	-223.911	3	15	12
	-223.788	3	15	13
	-223.707	3	15	14
	-223.661	3	15	15
	-223.639	3	15	16
	-223.629	3	15	17
	-223.627	3	15	18
	-223.629	3	15	19
	-222.29	3	16	0
	-220.346	3	16	1
	-219.729	3	16	2
	-221.314	3	16	3
	-223.435	3	16	4
	-224.615	3	16	5
	-224.897	3	16	6
	-224.858	3	16	7
	-224.819	3	16	8
	-224.74	3	16	9
	-224.556	3	16	10
	-224.293	3	16	11
	-224.036	3	16	12
	-223.845	3	16	13
	-223.729	3	16	14
	-223.669	3	16	15
	-223.642	3	16	16
	-223.631	3	16	17
	-223.628	3	16	18
	-223.63	3	16	19
	-217.354	3	17	0
	-210.364	3	17	1
	-207.659	3	17	2
	-213.311	3	17	3
	-220.168	3	17	4
	-223.719	3	17	5
	-224.823	3	17	6
	-224.962	3	17	7
	-224.905	3	17	8
	-224.781	3	17	9
	-224.555	3	17	10
	-224.269	3	17	11
	-224.008	3	17	12
	-223.823	3	17	13
	-223.716	3	17	14
	-223.662	3	17	15
	-223.639	3	17	16
	-223.629	3	17	17
	-223.627	3	17	18
	-223.63	3	17	19
	-189.011	4	0	0
	-108.118	4	0	1
	-47.0422	4	0	2
	-149.677	4	0	3
	-204.434	4	0	4
	-220.341	4	0	5
	-224.343	4	0	6
	-225.285	4	0	7
	-225.456	4	0	8
	-225.411	4	0	9
	-225.187	4	0	10
	-224.742	4	0	11
	-224.252	4	0	12
	-223.906	4	0	13
	-223.73	4	0	14
	-223.657	4	0	15
	-223.634	4	0	16
	-223.628	4	0	17
	-223.628	4	0	18
	-223.631	4	0	19
	-208.8	4	1	0
	-186.998	4	1	1
	-177.081	4	1	2
	-196.77	4	1	3
	-215.177	4	1	4
	-222.653	4	1	5
	-224.629	4	1	6
	-224.761	4	1	7
	-224.428	4	1	8
	-224.072	4	1	9
	-223.795	4	1	10
	-223.636	4	1	11
	-223.578	4	1	12
	-223.585	4	1	13
	-223.599	4	1	14
	-223.61	4	1	15
	-223.618	4	1	16
	-223.622	4	1	17
	-223.625	4	1	18
	-223.629	4	1	19
	-221.871	4	2	0
	-218.68	4	2	1
	-217.559	4	2	2
	-219.984	4	2	3
	-223.111	4	2	4
	-224.679	4	2	5
	-224.841	4	2	6
	-224.33	4	2	7
	-223.687	4	2	8
	-223.229	4	2	9
	-223.032	4	2	10
	-223.168	4	2	11
	-223.347	4	2	12
	-223.477	4	2	13
	-223.553	4	2	14
	-223.593	4	2	15
	-223.611	4	2	16
	-223.618	4	2	17
	-223.623	4	2	18
	-223.628	4	2	19
	-225.325	4	3	0
	-225.094	4	3	1
	-224.932	4	3	2
	-225.044	4	3	3
	-225.198	4	3	4
	-225.092	4	3	5
	-224.663	4	3	6
	-224.079	4	3	7
	-223.572	4	3	8
	-223.205	4	3	9
	-223.235	4	3	10
	-223.329	4	3	11
	-223.434	4	3	12
	-223.515	4	3	13
	-223.57	4	3	14
	-223.599	4	3	15
	-223.612	4	3	16
	-223.618	4	3	17
	-223.622	4	3	18
	-223.627	4	3	19
	-225.258	4	4	0
	-225.942	4	4	1
	-225.933	4	4	2
	-225.659	4	4	3
	-225.284	4	4	4
	-224.853	4	4	5
	-224.373	4	4	6
	-223.944	4	4	7
	-223.673	4	4	8
	-223.481	4	4	9
	-223.48	4	4	10
	-223.512	4	4	11
	-223.545	4	4	12
	-223.577	4	4	13
	-223.599	4	4	14
	-223.611	4	4	15
	-223.616	4	4	16
	-223.619	4	4	17
	-223.621	4	4	18
	-223.626	4	4	19
	-223.759	4	5	0
	-225.535	4	5	1
	-225.729	4	5	2
	-225.45	4	5	3
	-225.039	4	5	4
	-224.605	4	5	5
	-224.206	4	5	6
	-223.924	4	5	7
	-223.763	4	5	8
	-223.673	4	5	9
	-223.632	4	5	10
	-223.618	4	5	11
	-223.616	4	5	12
	-223.618	4	5	13
	-223.62	4	5	14
	-223.621	4	5	15
	-223.62	4	5	16
	-223.619	4	5	17
	-223.621	4	5	18
	-223.624	4	5	19
	-222.62	4	6	0
	-224.99	4	6	1
	-225.348	4	6	2
	-225.187	4	6	3
	-224.887	4	6	4
	-224.562	4	6	5
	-224.258	4	6	6
	-224.007	4	6	7
	-223.845	4	6	8
	-223.747	4	6	9
	-223.694	4	6	10
	-223.649	4	6	11
	-223.649	4	6	12
	-223.638	4	6	13
	-223.631	4	6	14
	-223.625	4	6	15
	-223.621	4	6	16
	-223.619	4	6	17
	-223.62	4	6	18
	-223.623	4	6	19
	-223.215	4	7	0
	-224.699	4	7	1
	-224.925	4	7	2
	-224.942	4	7	3
	-224.917	4	7	4
	-224.723	4	7	5
	-224.455	4	7	6
	-224.175	4	7	7
	-223.947	4	7	8
	-223.804	4	7	9
	-223.727	4	7	10
	-223.666	4	7	11
	-223.664	4	7	12
	-223.647	4	7	13
	-223.635	4	7	14
	-223.626	4	7	15
	-223.621	4	7	16
	-223.618	4	7	17
	-223.619	4	7	18
	-223.623	4	7	19
	-224.228	4	8	0
	-224.548	4	8	1
	-224.498	4	8	2
	-224.764	4	8	3
	-225.025	4	8	4
	-224.967	4	8	5
	-224.69	4	8	6
	-224.363	4	8	7
	-224.058	4	8	8
	-223.857	4	8	9
	-223.752	4	8	10
	-223.646	4	8	11
	-223.671	4	8	12
	-223.651	4	8	13
	-223.636	4	8	14
	-223.627	4	8	15
	-223.621	4	8	16
	-223.618	4	8	17
	-223.618	4	8	18
	-223.622	4	8	19
	-223.443	4	9	0
	-224.067	4	9	1
	-224.601	4	9	2
	-225.086	4	9	3
	-225.321	4	9	4
	-225.224	4	9	5
	-224.896	4	9	6
	-224.512	4	9	7
	-224.148	4	9	8
	-223.898	4	9	9
	-223.77	4	9	10
	-223.683	4	9	11
	-223.676	4	9	12
	-223.654	4	9	13
	-223.638	4	9	14
	-223.628	4	9	15
	-223.621	4	9	16
	-223.618	4	9	17
	-223.618	4	9	18
	-223.623	4	9	19
	-215.607	4	10	0
	-220.664	4	10	1
	-223.949	4	10	2
	-225.335	4	10	3
	-225.632	4	10	4
	-225.445	4	10	5
	-225.045	4	10	6
	-224.599	4	10	7
	-224.193	4	10	8
	-223.918	4	10	9
	-223.782	4	10	10
	-223.717	4	10	11
	-223.68	4	10	12
	-223.656	4	10	13
	-223.64	4	10	14
	-223.629	4	10	15
	-223.622	4	10	16
	-223.619	4	10	17
	-223.619	4	10	18
	-223.623	4	10	19
	-187.073	4	11	0
	-210.967	4	11	1
	-221.753	4	11	2
	-225.156	4	11	3
	-225.822	4	11	4
	-225.594	4	11	5
	-225.12	4	11	6
	-224.617	4	11	7
	-224.193	4	11	8
	-223.926	4	11	9
	-223.794	4	11	10
	-223.727	4	11	11
	-223.687	4	11	12
	-223.661	4	11	13
	-223.644	4	11	14
	-223.632	4	11	15
	-223.624	4	11	16
	-223.62	4	11	17
	-223.62	4	11	18
	-223.624	4	11	19
	-164.274	4	12	0
	-205.268	4	12	1
	-220.728	4	12	2
	-225.126	4	12	3
	-225.928	4	12	4
	-225.645	4	12	5
	-225.113	4	12	6
	-224.589	4	12	7
	-224.193	4	12	8
	-223.956	4	12	9
	-223.829	4	12	10
	-223.756	4	12	11
	-223.709	4	12	12
	-223.676	4	12	13
	-223.652	4	12	14
	-223.637	4	12	15
	-223.627	4	12	16
	-223.623	4	12	17
	-223.622	4	12	18
	-223.626	4	12	19
	-199.056	4	13	0
	-214.977	4	13	1
	-222.94	4	13	2
	-225.566	4	13	3
	-225.963	4	13	4
	-225.598	4	13	5
	-225.066	4	13	6
	-224.602	4	13	7
	-224.296	4	13	8
	-224.105	4	13	9
	-223.969	4	13	10
	-223.865	4	13	11
	-223.784	4	13	12
	-223.72	4	13	13
	-223.676	4	13	14
	-223.649	4	13	15
	-223.634	4	13	16
	-223.626	4	13	17
	-223.625	4	13	18
	-223.628	4	13	19
	-219.878	4	14	0
	-222.836	4	14	1
	-224.891	4	14	2
	-225.75	4	14	3
	-225.82	4	14	4
	-225.494	4	14	5
	-225.11	4	14	6
	-224.833	4	14	7
	-224.704	4	14	8
	-224.613	4	14	9
	-224.456	4	14	10
	-224.229	4	14	11
	-224.008	4	14	12
	-223.839	4	14	13
	-223.73	4	14	14
	-223.671	4	14	15
	-223.643	4	14	16
	-223.631	4	14	17
	-223.627	4	14	18
	-223.629	4	14	19
	-223.64	4	15	0
	-223.153	4	15	1
	-223.223	4	15	2
	-224.023	4	15	3
	-224.867	4	15	4
	-225.211	4	15	5
	-225.244	4	15	6
	-225.343	4	15	7
	-225.536	4	15	8
	-225.604	4	15	9
	-225.398	4	15	10
	-224.95	4	15	11
	-224.447	4	15	12
	-224.055	4	15	13
	-223.819	4	15	14
	-223.702	4	15	15
	-223.654	4	15	16
	-223.635	4	15	17
	-223.63	4	15	18
	-223.631	4	15	19
	-217.989	4	16	0
	-210.709	4	16	1
	-207.988	4	16	2
	-213.82	4	16	3
	-220.584	4	16	4
	-223.921	4	16	5
	-225.151	4	16	6
	-225.822	4	16	7
	-226.295	4	16	8
	-226.465	4	16	9
	-226.224	4	16	10
	-225.605	4	16	11
	-224.856	4	16	12
	-224.253	4	16	13
	-223.892	4	16	14
	-223.724	4	16	15
	-223.66	4	16	16
	-223.637	4	16	17
	-223.631	4	16	18
	-223.632	4	16	19
	-199.498	4	17	0
	-155.963	4	17	1
	-131.601	4	17	2
	-176.453	4	17	3
	-209.729	4	17	4
	-221.308	4	17	5
	-224.634	4	17	6
	-225.746	4	17	7
	-226.2	4	17	8
	-226.353	4	17	9
	-226.175	4	17	10
	-225.577	4	17	11
	-224.824	4	17	12
	-224.215	4	17	13
	-223.864	4	17	14
	-223.708	4	17	15
	-223.652	4	17	16
	-223.634	4	17	17
	-223.63	4	17	18
	-223.632	4	17	19
	-174.39	5	0	0
	12.1337	5	0	1
	392.767	5	0	2
	-98.7104	5	0	3
	-196.594	5	0	4
	-218.663	5	0	5
	-223.773	5	0	6
	-223.551	5	0	7
	-221.282	5	0	8
	-221.91	5	0	9
	-224.416	5	0	10
	-225.284	5	0	11
	-224.853	5	0	12
	-224.224	5	0	13
	-223.831	5	0	14
	-223.678	5	0	15
	-223.635	5	0	16
	-223.628	5	0	17
	-223.628	5	0	18
	-223.632	5	0	19
	-203.947	5	1	0
	-170.46	5	1	1
	-153.236	5	1	2
	-185.467	5	1	3
	-211.908	5	1	4
	-221.727	5	1	5
	-224.392	5	1	6
	-224.591	5	1	7
	-223.87	5	1	8
	-223.444	5	1	9
	-223.544	5	1	10
	-223.641	5	1	11
	-223.614	5	1	12
	-223.549	5	1	13
	-223.564	5	1	14
	-223.588	5	1	15
	-223.607	5	1	16
	-223.618	5	1	17
	-223.624	5	1	18
	-223.63	5	1	19
	-221.226	5	2	0
	-217.107	5	2	1
	-215.602	5	2	2
	-218.662	5	2	3
	-222.515	5	2	4
	-224.446	5	2	5
	-224.758	5	2	6
	-224.276	5	2	7
	-223.488	5	2	8
	-222.751	5	2	9
	-222.444	5	2	10
	-222.649	5	2	11
	-223.02	5	2	12
	-223.311	5	2	13
	-223.477	5	2	14
	-223.56	5	2	15
	-223.598	5	2	16
	-223.614	5	2	17
	-223.622	5	2	18
	-223.628	5	2	19
	-225.303	5	3	0
	-225.045	5	3	1
	-224.87	5	3	2
	-225.031	5	3	3
	-225.229	5	3	4
	-225.117	5	3	5
	-224.64	5	3	6
	-223.958	5	3	7
	-223.261	5	3	8
	-222.831	5	3	9
	-222.761	5	3	10
	-222.956	5	3	11
	-223.225	5	3	12
	-223.401	5	3	13
	-223.516	5	3	14
	-223.576	5	3	15
	-223.603	5	3	16
	-223.615	5	3	17
	-223.622	5	3	18
	-223.627	5	3	19
	-224.856	5	4	0
	-225.855	5	4	1
	-225.923	5	4	2
	-225.682	5	4	3
	-225.321	5	4	4
	-224.88	5	4	5
	-224.359	5	4	6
	-223.848	5	4	7
	-223.511	5	4	8
	-223.296	5	4	9
	-223.304	5	4	10
	-223.373	5	4	11
	-223.455	5	4	12
	-223.527	5	4	13
	-223.575	5	4	14
	-223.6	5	4	15
	-223.612	5	4	16
	-223.618	5	4	17
	-223.622	5	4	18
	-223.626	5	4	19
	-222.358	5	5	0
	-225.149	5	5	1
	-225.561	5	5	2
	-225.342	5	5	3
	-224.962	5	5	4
	-224.539	5	5	5
	-224.139	5	5	6
	-223.847	5	5	7
	-223.694	5	5	8
	-223.611	5	5	9
	-223.578	5	5	10
	-223.576	5	5	11
	-223.589	5	5	12
	-223.603	5	5	13
	-223.613	5	5	14
	-223.618	5	5	15
	-223.619	5	5	16
	-223.62	5	5	17
	-223.621	5	5	18
	-223.625	5	5	19
	-220.415	5	6	0
	-224.254	5	6	1
	-224.927	5	6	2
	-224.916	5	6	3
	-224.736	5	6	4
	-224.437	5	6	5
	-224.147	5	6	6
	-223.927	5	6	7
	-223.8	5	6	8
	-223.723	5	6	9
	-223.68	5	6	10
	-223.626	5	6	11
	-223.644	5	6	12
	-223.636	5	6	13
	-223.631	5	6	14
	-223.626	5	6	15
	-223.622	5	6	16
	-223.62	5	6	17
	-223.621	5	6	18
	-223.624	5	6	19
	-221.265	5	7	0
	-222.973	5	7	1
	-222.613	5	7	2
	-223.57	5	7	3
	-224.475	5	7	4
	-224.572	5	7	5
	-224.336	5	7	6
	-224.086	5	7	7
	-223.9	5	7	8
	-223.786	5	7	9
	-223.723	5	7	10
	-223.644	5	7	11
	-223.666	5	7	12
	-223.649	5	7	13
	-223.638	5	7	14
	-223.629	5	7	15
	-223.623	5	7	16
	-223.62	5	7	17
	-223.62	5	7	18
	-223.623	5	7	19
	-222.594	5	8	0
	-219.705	5	8	1
	-212.3	5	8	2
	-219.167	5	8	3
	-224.015	5	8	4
	-224.765	5	8	5
	-224.576	5	8	6
	-224.272	5	8	7
	-224.006	5	8	8
	-223.838	5	8	9
	-223.749	5	8	10
	-223.703	5	8	11
	-223.675	5	8	12
	-223.655	5	8	13
	-223.64	5	8	14
	-223.629	5	8	15
	-223.623	5	8	16
	-223.619	5	8	17
	-223.619	5	8	18
	-223.623	5	8	19
	-221.651	5	9	0
	-221.07	5	9	1
	-219.597	5	9	2
	-222.35	5	9	3
	-224.659	5	9	4
	-225.051	5	9	5
	-224.783	5	9	6
	-224.423	5	9	7
	-224.096	5	9	8
	-223.879	5	9	9
	-223.768	5	9	10
	-223.713	5	9	11
	-223.68	5	9	12
	-223.658	5	9	13
	-223.641	5	9	14
	-223.63	5	9	15
	-223.623	5	9	16
	-223.619	5	9	17
[truncated: 5,202 more rows]

## Sheet: Figure3d
Figure 3d
	ER mechanism:			LH mechanism:
	1	3.43689		1	1.49052
	2	3.43312		2	1.61574
	3	3.42286		3	1.74418
	4	3.41256		4	1.69345
	5	3.39032		5	1.39717
	6	3.33134		6	1.15494
	7	3.24251		7	1.01459
	8	3.00577		8	1.00711
	9	2.6064		9	1.13334
	10	1.87167		10	1.0984
	11	1.03917		11	1.13128
	12	0.154844		12	1.18674
	13	0		13	1.48717
				14	1.81833
				15	1.55252
				16	1.16015
				17	0.712415
				18	0.38954
				19	0.456556
				20	0

## Sheet: Figure6
Figure 6	Figure 6	(b)N diffusion (no relax):			(d) N diffusion (relax):
		steps	energy (eV)		steps	eneryg (eV)
		0	-193.601		0	-193.628
		1	-193.13		1	-193.243
		2	-192.242		2	-192.592
		3	-192.077		3	-192.487
		4	-192.062		4	-192.581
		5	-192.47		5	-192.895
		6	-193.17		6	-193.454
		7	-192.577		7	-193.145
		8	-189.686		8	-192.979
		9	-185.919		9	-192.766
		10	-186.004		10	-192.632
		11	-184.998		11	-192.37
		12	-187.423		12	-192.676
		13	-191.842		13	-192.814
		14	-191.944		14	-192.994

## Sheet: Figure7a
Figure 7a	4 envs:	p_value = 0.05				20 envs:	p_value = 0.05					100 envs:	p_value = 0.05					500 envs:	p_value = 0.05
total_runtime_4envs	episodic_rewards_mean_4envs	episodic_rewards_std_4envs				total_runtime_20envs	episodic_rewards_mean_20envs	episodic_rewards_std_20envs				total_runtime_100envs	episodic_rewards_mean_100envs	episodic_rewards_std_100envs				total_runtime_500envs	episodic_rewards_mean_500envs	episodic_rewards_std_500envs
0.0175439	-330.993	11.6773				0.020412329046744233	-326.368	3.311259247043667				0.022419513944937675	-327.065	16.963550434875472				0.022231589131776412	-326.085	14.001592526544083
1.77193	-320.12	18.7614				2.0616452337211677	-311.964	17.03680341607758				2.264370908438705	-315.595	8.288657206425261				2.2453905023094176	-313.61	6.247129761079997
3.52632	-268.019	49.3988				4.102878138395591	-255.87	38.172051562824635				4.506322302932473	-261.716	38.24886270194503				4.468549415487058	-194.681	82.23889720803747
5.2807	-241.027	41.9379				6.144111043070014	-223.214	51.04203427985173				6.74827	-206.369	31.468867556486348				6.691708328664699	-150.424	71.25311879274244
7.03509	-223.3	29.8161				8.185343947744437	-220.928	55.60569431683776				8.990225091920006	-186.462	8.525740711577441				8.914867241842341	-121.649	62.91005399699234
8.78947	-214.534	26.4079				10.22657685241886	-215.562	53.00298480037086				11.232176486413774	-169.406	26.163683573890687				11.138026155019983	-37.6635	33.70058010209587
10.5439	-212.387	29.9285				12.267809757093284	-215.555	59.21601410481916				13.474127880907542	-139.738	56.93925322014502				13.361185068197623	-9.24393	9.322857221756001
12.2982	-218.225	40.5911				14.309042661767707	-206.474	58.51498939997987				15.71607927540131	-118.922	69.91180882722831				15.584343981375264	-5.1395	3.1876902853857567
14.0526	-207.681	31.7914				16.350275566442132	-195.649	64.50646208543955				17.958030669895077	-95.2973	67.27000841232531				17.807502894552904	-4.0241	1.4231078935591366
15.807	-197.891	19.9735				18.391508471116556	-178.678	80.04010227608491				20.199982064388845	-59.8824	51.09210243097232				20.030661807730546	-3.2656	0.39470816973087863
17.5614	-193.714	11.2517				20.43274137579098	-154.721	97.44235690561167				22.441933458882612	-22.7161	32.55057199247535				22.253820720908188	-3.05536	0.36045627854693063
19.3158	-191.927	6.95484				22.473974280465402	-129.491	108.18685188672602				24.68388485337638	-6.9412	6.755701236437545				24.47697963408583	-2.87882	0.3548493302680334
21.0702	-190.589	7.52529				24.515207185139825	-100.42	95.85379069747658				26.925836247870148	-3.75019	0.8389853343852445				26.70013854726347	-2.68846	0.35945349946038824
22.8246	-184.732	8.73957				26.55644008981425	-80.6178	83.79462530160954				29.167787642363912	-3.34021	0.5884284546577304				28.92329746044111	-2.5514	0.33558929682011485
24.5789	-181.634	9.86131				28.597672994488672	-59.1709	76.93985259332669				31.40973903685768	-3.04161	0.5351773719160637				31.14645637361875	-2.44708	0.2761943318431207
26.3333	-178.536	18.1395				30.638905899163095	-51.1851	78.85127686074132				33.65169043135145	-2.79094	0.48514957163649153				33.36961528679639	-2.35846	0.20217572620216917
28.0877	-175.101	15.3372				32.680138803837515	-48.8051	77.1296				35.893641825845215	-2.62447	0.44573974025193064				35.59277419997403	-2.2902	0.13473447645254616
29.8421	-169.071	19.2289				34.72137170851194	-47.6457	75.50136313955916				38.13559322033898	-2.53361	0.4006099334651412				37.81593311315167	-2.24481	0.0911707
31.5965	-162.867	29.258				36.76260461318636	-44.9029	70.97071201748655				40.37754461483275	-2.46267	0.34302103227292147				40.039092026329314	-2.21214	0.0666567
33.3509	-152.571	40.9627				38.803837517860785	-41.8455	65.84591595045381				42.61949600932652	-2.39789	0.2825475922848173				42.262250939506956	-2.18695	0.0506921
35.1053	-138.305	54.8697				40.84507042253521	-37.1854	57.95305829216059				44.861447403820286	-2.34037	0.2256774076141819				44.4854	-2.16863	0.042031892550744035
36.8596	-125.957	69.4587				42.88630332720963	-28.5749	43.21666197905709				47.10339879831405	-2.29704	0.18215265489323051				46.70856876586224	-2.15566	0.0380147
38.614	-119.967	76.5692				44.927536231884055	-13.1026	16.575156461943497				49.34535019280782	-2.26158	0.14956330848058588				48.93172767903988	-2.14452	0.0338817
40.3684	-112.892	80.8698				46.96876913655848	-4.19244	1.3985270425660015				51.58730158730159	-2.23451	0.12683694779556082				51.15488659221752	-2.13506	0.030931452724027128
42.1228	-110.817	82.8715				49.01	-3.46073	0.6232692138767302				53.82925298179536	-2.21381	0.10870339458799866				53.378045505395164	-2.12697	0.028354629296053507
43.8772	-110.2	82.4397				51.051234945907325	-3.3376	0.6297754793540049				56.071204376289124	-2.19705	0.0932147				55.601204418572806	-2.11974	0.025893151975529577
45.6316	-110.124	82.5387				53.09246785058175	-3.25576	0.6397068953080411				58.31315577078289	-2.18188	0.0824227				57.82436333175045	-2.11367	0.0238077
47.386	-108.316	81.6328				55.13370075525617	-3.19803	0.6443947252286738				60.55510716527666	-2.17102	0.0751544				60.04752224492808	-2.10841	0.021743047257025458
49.1404	-106.776	80.7525				57.174933659930595	-3.13822	0.6510856923622349				62.79705855977043	-2.16212	0.0685867				62.270681158105724	-2.10424	0.020011909310596956
50.8947	-105.805	81.0644				59.21616656460502	-3.07324	0.6472368671132295				65.03900995426419	-2.15501	0.0650616				64.49384007128337	-2.09937	0.017854030890922586
52.6491	-105.022	81.6698				61.25739946927944	-3.00112	0.6498460758232791				67.28096134875796	-2.1487	0.062736				66.71699898446101	-2.0961	0.0164971
54.4035	-100.083	80.5134				63.298632373953865	-2.92628	0.6477410338817254				69.52291274325172	-2.14177	0.0572606				68.94015789763866	-2.09405	0.015262743129299166
56.1579	-92.7464	79.364				65.3399	-2.85786	0.6395559101686066				71.76486413774549	-2.13689	0.0544645				71.1633	-2.09146	0.013208865490544017
57.9123	-89.6747	79.7905				67.38109818330271	-2.78931	0.6317591192989188				74.00681553223926	-2.13243	0.0523022				73.38647572399393	-2.08913	0.011259039204485725
59.6667	-83.3302	81.2758				69.42233108797714	-2.73507	0.6135237489760701				76.24876692673303	-2.12863	0.050871819631671096				75.60963463717157	-2.08776	0.010404638171576875
61.4211	-80.0312	82.7651				71.46356399265156	-2.67551	0.5884114220229948				78.4907	-2.12482	0.046934506129900785				77.83279355034921	-2.08599	0.00871383
63.1754	-77.5733	84.7691				73.50479689732599	-2.62632	0.5551641933150989				80.73266971572056	-2.12004	0.041986583350315895				80.05595246352685	-2.08463	0.00696296
64.9298	-75.3816	85.7046				75.546	-2.57746	0.5130183920164403				82.97462111021433	-2.11636	0.039252				82.27911137670449	-2.0841	0.00758186
66.6842	-73.9514	86.6234				77.58726270667484	-2.52754	0.4551991544939032				85.2166	-2.11283	0.0372925				84.50227028988213	-2.08232	0.00659042
68.4386	-74.0579	87.3772				79.62849561134925	-2.45959	0.3795035374594017				87.45852389920186	-2.11007	0.0356139				86.72542920305978	-2.08213	0.00579102
70.193	-73.5731	86.8975				81.66972851602368	-2.38373	0.2796157965748608				89.70047529369563	-2.10783	0.0330694				88.92635652710564	-2.08073	0.00498766
71.9474	-73.6653	87.0967				83.711	-2.35397	0.24553188893924033				91.9424	-2.10476	0.030551599224387715
73.7018	-73.4882	86.9487				85.75219432537253	-2.33569	0.23152287084066056				94.18437808268317	-2.1024	0.02911
75.4561	-73.3314	86.8259				87.79342723004694	-2.32104	0.2222822458603307				96.42632947717694	-2.09985	0.027594937665611385
77.2105	-73.1746	86.696				89.83466013472137	-2.30718	0.21754520582176903				98.6683	-2.09767	0.024687625387752554
78.9649	-73.3947	87.0196				91.87589303939579	-2.29718	0.21329678957347806				100.91023226616447	-2.09634	0.0225359
80.7193	-73.299	86.955				93.91712594407022	-2.29031	0.21191122597988085				103.15218366065824	-2.09432	0.020769107464332227
82.4737	-73.2426	86.9258				95.95835884874464	-2.28255	0.21127485581433922				105.394	-2.09275	0.018560533216922484
84.2281	-73.4053	87.1567				97.99959175341907	-2.27517	0.2106971587944427				107.63608644964577	-2.09095	0.016739233819138097
85.9825	-73.4689	87.255				100.04082465809348	-2.2711	0.2114088769029415				109.87803784413954	-2.08969	0.015574461630381248
87.7368	-73.3452	87.1237				102.08205756276791	-2.26435	0.21296236230221635				112.11998923863331	-2.08745	0.013671372489385356
89.4912	-73.0892	86.8252				104.12329046744233	-2.2595	0.2135857133391181				114.36194063312708	-2.08641	0.012414991650528177
91.2456	-73.2655	87.0561				106.16452337211676	-2.25556	0.21490924112142798				116.60389202762084	-2.08542	0.011302055564481562
93	-73.2062	86.9945				108.20575627679118	-2.25366	0.21554285069796275				118.84584342211461	-2.08447	0.010039672260927467
94.7544	-73.2021	87.0022				110.24698918146561	-2.24751	0.21756188181209887				121.08779481660838	-2.08302	0.00747581
96.5088	-73.0078	86.7712				112.28822208614002	-2.24506	0.21873215059922757				123.32974621110215	-2.08182	0.00540821
98.2632	-73.1378	86.9401				114.32945499081445	-2.24119	0.2202550994957758				125.57169760559592	-2.0808	0.00437965
100.018	-72.9996	86.7794				116.37068789548887	-2.23837	0.2206766193087797				127.81364900008968	-2.08056	0.00313183
101.772	-73.2923	87.1465				118.4119208001633	-2.2353	0.2214410297784414				130.05560039458345	-2.0797	0.0026266
103.526	-72.9369	86.716				120.45315370483772	-2.23253	0.22123743300931953				132.2975517890772	-2.07915	0.00210409
105.281	-72.9937	86.7929				122.49438660951215	-2.2305	0.22147873917159866				134.54	-2.0788	0.00182161
107.035	-72.8152	86.578				124.53561951418656	-2.22765	0.22091042426621085				136.78145457806474	-2.07844	0.00180753
108.789	-73.2317	87.0954				126.577	-2.22591	0.2232527276772649				139.02340597255852	-2.0777	0.00165644
110.544	-72.9761	86.7864				128.6180853235354	-2.22273	0.221755				141.26535736705227	-2.07778	0.00122927
112.298	-73.2285	87.0988				130.65931822820983	-2.22084	0.2213581540417649				143.50730876154606	-2.07728	0.00205384
114.053	-72.8143	86.5942				132.70055113288427	-2.21869	0.22105862908276364				145.7492601560398	-2.0772	0.0018168
115.807	-73.1168	86.9707				134.7417840375587	-2.21706	0.22128423239209938				147.9912115505336	-2.0769	0.00214602
117.561	-72.9194	86.7351				136.7830169422331	-2.21579	0.2207875780557889				150.23316294502735	-2.07686	0.002287
119.316	-72.9565	86.7819				138.82424984690752	-2.21557	0.22026614784712278				152.47511433952113	-2.07656	0.00258512
121.07	-72.7224	86.4977				140.86548275158196	-2.21434	0.22150565351329926				154.71706573401488	-2.07635	0.00273079
122.825	-72.8569	86.6671				142.90671565625638	-2.21519	0.22515805964268792				156.95901712850866	-2.07621	0.00263391
124.579	-72.8291	86.6353				144.9479485609308	-2.21158	0.21978977999150895				159.20096852300242	-2.07596	0.00342532
126.333	-72.9139	86.7412				146.9891814656052	-2.21101	0.22017744239938264				161.4429199174962	-2.07577	0.0034231
128.088	-72.8585	86.6778				149.03041437027966	-2.21132	0.22003671702123054				163.68487131198995	-2.07497	0.00320157
129.842	-72.6737	86.4507				151.07164727495407	-2.21056	0.22024216266968122				165.92682270648373	-2.07505	0.00380454
131.596	-72.963	86.8091				153.1128801796285	-2.20952	0.2204608064017272				168.1687741009775	-2.07492	0.0036089
133.351	-72.886	86.7174				155.1541130843029	-2.2089	0.2205889165889884				170.41072549547127	-2.07457	0.00357442
135.105	-73.0199	86.8736				157.19534598897735	-2.20925	0.22096028428258263				172.65267688996502	-2.0746	0.0033852
136.86	-73.0026	86.8633				159.23657889365177	-2.20857	0.2206992403428079				174.8946282844588	-2.07443	0.00415996
138.614	-72.7639	86.5695				161.27781179832618	-2.21009	0.22339104029803192				177.13657967895256	-2.07468	0.00447013
140.368	-72.608	86.3778				163.3190447030006	-2.20785	0.2210490403346166				179.37853107344634	-2.07486	0.00273584
142.123	-72.9451	86.7962				165.36027760767504	-2.20693	0.22101741973545966				181.6204824679401	-2.07376	0.00474954
143.877	-72.9757	86.8326				167.40151051234946	-2.20708	0.2209487980760593				183.86243386243387	-2.07411	0.00488075
145.632	-72.916	86.7607				169.44274341702388	-2.20697	0.22150485372543616				186.10438525692763	-2.07319	0.00513347
147.386	-72.9557	86.8056				171.4839763216983	-2.20912	0.2200680153876756				188.3463366514214	-2.07263	0.00516649
149.14	-72.8608	86.6927				173.52520922637274	-2.20745	0.22085832230489347				190.58828804591516	-2.07228	0.00521484
150.895	-72.9919	86.8548				175.56644213104715	-2.20711	0.22171439335362372				192.83023944040895	-2.07243	0.00559094
152.649	-72.9937	86.858				177.60767503572157	-2.2069	0.22166765949051104				195.0721908349027	-2.07142	0.00558329
154.404	-72.7671	86.582				179.649	-2.20758	0.22349948292609795				197.31414222939648	-2.07092	0.00631427
156.158	-72.9121	86.7597				181.69014084507043	-2.20618	0.2223059914726367				199.55609362389023	-2.07054	0.00631445
157.912	-72.7742	86.5895				183.73137374974485	-2.20609	0.2215281033447835				201.798	-2.07032	0.00641506
159.667	-72.8557	86.6913				185.77260665441926	-2.20591	0.22265194510348732				204.03999641287777	-2.07044	0.00679364
161.421	-72.7126	86.5167				187.81383955909368	-2.20584	0.2224929802104089				206.28194780737152	-2.06952	0.00673364
163.175	-72.8827	86.7264				189.85507246376812	-2.20584	0.22258230913224608				208.5238992018653	-2.06949	0.00697314
164.93	-72.867	86.7055				191.89630536844254	-2.20691	0.22225343773172854				210.76585059635906	-2.06983	0.00706648
166.684	-72.6973	86.4892				193.93753827311696	-2.20466	0.2227798102350437				213.00780199085284	-2.06861	0.00746434
168.439	-72.7035	86.5077				195.97877117779137	-2.20503	0.22302374273342243				215.2497533853466	-2.06938	0.00904748
170.193	-72.8661	86.7073				198.02000408246582	-2.2053	0.2246430990380501				217.49170477984038	-2.06911	0.00853721
171.947	-72.6874	86.4891				200.06123698714023	-2.20422	0.22190623867686077				219.73365617433413	-2.06851	0.00828488
173.702	-72.8125	86.6423				202.10246989181465	-2.20448	0.2227778290294046				221.9756075688279	-2.06817	0.00822114
175.456	-72.5935	86.3741				204.14370279648907	-2.20431	0.22354787975957432				224.21755896332166	-2.06842	0.0084387
177.211	-72.8107	86.6398				206.1849357011635	-2.20388	0.22368696283939227				226.45951035781545	-2.06822	0.00850075
178.965	-72.6631	86.4602				208.22616860583793	-2.20373	0.22329350695678685				228.7014617523092	-2.06784	0.00872882
180.719	-72.6261	86.4141				210.26740151051234	-2.20357	0.22383895651552116				230.94341314680298	-2.06754	0.00844268
182.474	-73.0583	86.9437				212.30863441518676	-2.2038	0.22403156466001065				233.18536454129674	-2.06784	0.00915476
184.228	-72.5462	86.3183				214.3498673198612	-2.20406	0.2254576411385292				235.42731593579052	-2.068	0.00863656
185.982	-72.815	86.6462				216.39110022453562	-2.20411	0.22191419027047338				237.66926733028427	-2.068	0.00838762
187.737	-72.8324	86.6688				218.43233312921004	-2.20291	0.22338532270369615				239.91121872477805	-2.06681	0.00966636
189.491	-72.8415	86.6788				220.47356603388445	-2.20298	0.22401295496122478				242.1531701192718	-2.06697	0.00930345
191.246	-72.703	86.5097				222.5147989385589	-2.20281	0.22406316236891208				244.3951215137656	-2.06801	0.010027440268882633
193	-72.9794	86.848				224.5560318432333	-2.20254	0.2247756739556929				246.63707290825934	-2.06727	0.009657
194.754	-72.8186	86.6502				226.59726474790773	-2.2029	0.22498693363454117				248.87902430275312	-2.06696	0.00927319
196.509	-72.7191	86.5284				228.63849765258215	-2.202	0.22442483937484894				251.12097569724688	-2.0668	0.00970025
198.263	-72.6052	86.3875				230.6797305572566	-2.20183	0.2245276620233067				253.36292709174066	-2.06663	0.00951059
200.018	-72.6267	86.4159				232.721	-2.20207	0.22427184813740633				255.6048784862344	-2.06665	0.00976833
201.772	-72.6622	86.4619				234.76219636660542	-2.2013	0.22443304945885276				257.8468298807282	-2.06568	0.00920996
203.526	-72.7737	86.5969				236.80342927127984	-2.20213	0.22509299882518283				260.08878127522195	-2.0656	0.00922153
205.281	-72.7601	86.5804				238.84466217595428	-2.20107	0.22507410726114796				262.3307326697157	-2.0667	0.00942976
207.035	-72.8374	86.677				240.8858950806287	-2.20183	0.22527689658654398				264.5726840642095	-2.06556	0.0093404
208.789	-72.7851	86.6108				242.92712798530312	-2.20222	0.2252349696148647				266.81463545870326	-2.06586	0.00927691
210.526	-72.631	86.4221				244.9479485609308	-2.20131	0.2245588421624422				269.03416733925206	-2.06549	0.00905308

## Sheet: Figure7b
Figure 7b	4envs:	p_value = 0.05			20 envs:	p_value = 0.05				100 envs:	p_value = 0.05					500 envs:	p_value = 0.05
total_runtime_4envs	episodic_steps_mean_4envs	episodic_steps_std_4envs			total_runtime_20envs	episodic_steps_mean_20envs	episodic_steps_std_20envs			total_runtime_100envs	episodic_steps_mean_100envs	episodic_steps_std_100envs				total_runtime_500envs	episodic_steps_mean_500envs	episodic_steps_std_500envs
0.017543859649122806	500	0			0.020412329046744233	500	0			0.022419513944937675	499.36499999950064	1.419903165710948				0.022231589131776412	498.73839999990025	0.7692774791970541
1.7719298245614035	497.2437843136016	4.735171951635147			2.0616452337211677	498.62246239203165	1.1321235671068919			2.264370908438705	499.11214972693296	0.28882918857451473				2.2453905023094176	496.37845766765895	4.7392477120658425
3.526315789473684	497.2982814897376	3.7345644101207753			4.102878138395591	487.6290590307817	7.378449982140453			4.506322302932473	490.69556415918214	7.911591182819739				4.468549415487058	402.7603847696999	164.29469959935574
5.280701754385965	497.2752933984092	5.337624592047046			6.144111043070014	479.06160648073137	14.080884099980011			6.74827	477.20304956913645	8.077331656374383				6.691708328664699	375.3163424093521	179.18675483376154
7.035087719298246	492.03138096049696	10.606148583248416			8.185343947744437	476.5256704999827	15.353968790605652			8.990225091920006	462.23812494568983	15.412632924524896				8.914867241842341	309.77170651120724	159.17550851605037
8.789473684210526	488.4224541124728	9.991319155277578			10.22657685241886	469.94208542824964	17.984221316998656			11.232176486413774	425.7013597592307	61.173795760616066				11.138026155019983	98.2997	89.6234
10.543859649122806	489.7787944634946	9.280031897867108			12.267809757093284	465.3358558336784	24.031205935809513			13.474127880907542	352.0203353921213	141.69901211924508				13.361185068197623	22.909654965327416	23.89782063781133
12.298245614035087	488.9022586912338	9.389759649017293			14.309042661767707	451.02779339413803	34.23508779696443			15.71607927540131	299.0236513106213	178.30439929826008				15.584343981375264	11.714729061567198	6.461898965549407
14.052631578947368	482.8690975675894	14.554019356086204			16.350275566442132	427.33603041035985	55.054724194881864			17.958030669895077	244.0856091568015	172.17793521003682				17.807502894552904	10.062473157042165	3.55631
15.807017543859649	478.89194572894013	17.39242142544685			18.391508471116556	383.94120262188045	92.97383613301487			20.199982064388845	156.5116443688913	133.56641183142915				20.030661807730546	8.360185498621735	0.34096956324284006
17.56140350877193	482.15379573024063	14.639947657033572			20.43274137579098	323.08608924776337	145.17040845947568			22.441933458882612	59.47862469576476	87.78806323270098				22.253820720908188	8.187643649161437	0.1180675385950464
19.31578947368421	482.37600605536835	14.615696007887024			22.473974280465402	267.4457068279165	184.73285100755362			24.68388485337638	17.503807161603795	18.31397715035493				24.47697963408583	8.136088190383266	0.083356
21.07017543859649	480.7933869993467	16.650306239950176			24.515207185139825	223.26623428521106	198.83689732668503			26.925836247870148	9.13987	1.5881576856248412				26.70013854726347	8.098460917467579	0.0560228
22.82456140350877	470.03269509148987	26.926869024198282			26.55644008981425	192.36744987788143	194.06283481922918			29.167787642363912	8.528166493723942	0.4804087666365636				28.92329746044111	8.068564944719592	0.0336581
24.57894736842105	464.7933059105393	32.84045547042061			28.597672994488672	144.35485893653015	185.3928193109681			31.40973903685768	8.315637125880121	0.2553212718378137				31.14645637361875	8.053556401333998	0.0253433
26.333333333333332	459.72885757992526	52.10109010967308			30.638905899163095	124.50755717000851	193.59416199615856			33.65169043135145	8.215722532334246	0.17373402489584175				33.36961528679639	8.040069574301809	0.0177068
28.087719298245613	453.6232934489979	47.8961			32.680138803837515	120.07310054070555	192.1827261489666			35.893641825845215	8.157977937486287	0.1377749172493332				35.59277419997403	8.031262222790117	0.013231736601443517
29.842105263157894	439.94259851491734	58.095275944371686			34.72137170851194	117.14726518760048	187.88124657049312			38.13559322033898	8.130288199156917	0.12309980310054709				37.81593311315167	8.024506741605483	0.00982451
31.596491228070175	428.029	79.40870099429482			36.76260461318636	111.76671243382127	178.83404253346384			40.37754461483275	8.109523341300694	0.10591279585810723				40.039092026329314	8.019753527160294	0.00784938
33.35087719298246	403.3671495998477	109.55256231704357			38.803837517860785	104.62952096701507	166.5969292688998			42.61949600932652	8.089919847670165	0.0878267				42.262250939506956	8.016547642382312	0.00689537
35.10526315789474	367.9606479808854	148.23569939056466			40.84507042253521	94.10570445890372	148.5295357813509			44.861447403820286	8.077532427947512	0.0750041				44.4854	8.01309	0.00546558
36.85964912280702	336.1263382139198	186.1074124952297			42.88630332720963	73.08513333509484	112.16887972751312			47.10339879831405	8.06435	0.06136				46.70856876586224	8.011099279408697	0.0047564
38.614	318.36907471282245	205.4429185493639			44.927536231884055	33.393360561258035	43.41811972110621			49.34535019280782	8.0529	0.050139446873655104				48.93172767903988	8.00938	0.00393894
40.36842105263158	300.9696930485264	217.98420815478005			46.96876913655848	10.1338	3.1664742619663717			51.58730158730159	8.044367272351113	0.0423758				51.15488659221752	8.007978599317521	0.00359332
42.12280701754386	296.0654835384995	224.39277140953925			49.01	8.410618611146923	0.234092			53.82925298179536	8.03751	0.0344564				53.378045505395164	8.007114007158213	0.00301869
43.87719298245614	293.7029842988393	223.5680602984656			51.051234945907325	8.273313640054868	0.1380916108842745			56.071204376289124	8.03224	0.0289951				55.601204418572806	8.00601	0.00265779
45.63157894736842	293.2797261676559	223.73382420093557			53.09246785058175	8.250528278989517	0.16807497875348246			58.31315577078289	8.0261	0.022892743262953874				57.82436333175045	8.005234031185765	0.00250707
47.386	290.0614770995072	222.79443782857217			55.13370075525617	8.237207973778412	0.18254283373023278			60.55510716527666	8.02214	0.019030337754669016				60.04752224492808	8.004466629307768	0.00204506
49.14035087719298	287.0678951823011	221.4927361183464			57.174933659930595	8.226659362610073	0.1943355405448016			62.79705855977043	8.018977459276293	0.014738879746429793				62.270681158105724	8.00422	0.00191079
50.89473684210526	284.9515146566424	221.87008877115204			59.21616656460502	8.212389313086478	0.1889605262278314			65.03900995426419	8.016604886703966	0.0130707				64.49384007128337	8.003203081884214	0.00146139
52.64912280701754	282.6347727242472	223.04206011950285			61.25739946927944	8.196444290688666	0.18258806877007092			67.28096134875796	8.015272334277702	0.0135784				66.71699898446101	8.00284	0.00136661
54.40350877192982	272.55023572173485	221.7128626906728			63.298632373953865	8.180004169401414	0.1730425020706948			69.52291274325172	8.013389464035347	0.011421241602875176				68.94015789763866	8.00254	0.00126114
56.1579	254.77412806035235	219.74422879024607			65.3399	8.163261752855888	0.15972091506882855			71.76486413774549	8.012875914069033	0.012496594749701273				71.1633	8.002109991450634	0.000984859
57.91228070175438	245.8361663649914	220.52612525853363			67.38109818330271	8.144409974207168	0.1530390472966049			74.00681553223926	8.011732490802169	0.010976751626426988				73.38647572399393	8.00202	0.000972366
59.666666666666664	230.01511044340492	225.15550084449748			69.42233108797714	8.13233	0.13742324182055352			76.24876692673303	8.011247450392219	0.012006940925648524				75.60963463717157	8.001738855461749	0.000933545
61.421052631578945	220.93182744208056	229.7316868389423			71.46356399265156	8.119006577678611	0.13384441786107223			78.4907	8.011405852877092	0.012368855569035568				77.83279355034921	8.001610112910083	0.000708518
63.175438596491226	213.67030795762153	234.34024054021558			73.50479689732599	8.11176	0.12763572026405823			80.73266971572056	8.008349499487686	0.00622012				80.05595246352685	8.00138	0.000551149
64.9298	208.63224826086298	238.0017476393535			75.546	8.104793446875817	0.12356673735673154			82.97462111021433	8.006727602286283	0.00534541				82.27911137670449	8.001243887228249	0.000593074
66.6842	205.50618674786537	240.45625813588117			77.58726270667484	8.100829180843819	0.12389016111592446			85.2166	8.00581	0.00476735				84.50227028988213	8.001225545411156	0.000319952
68.43859649122807	204.88520014516112	240.96023976492233			79.62849561134925	8.085693336489028	0.11040552969959792			87.45852389920186	8.005094286590255	0.00408214				86.72542920305978	8.001188681639606	0.000456616
70.19298245614036	204.85234473704267	240.98705504718043			81.66972851602368	8.067839890097407	0.0819598			89.70047529369563	8.005335737872743	0.00408905				88.92635652710564	8.000973579744734	0.000357432
71.94736842105263	204.83993536580869	240.99718560343743			83.711	8.062030706889857	0.0748435			91.9424	8.004382946740249	0.00327006
73.70175438596492	204.83436925486794	241.0017296126202			85.75219432537253	8.055118325413368	0.0637686			94.18437808268317	8.003660749535563	0.00275774
75.45614035087719	204.82896859279768	241.0061389253518			87.79342723004694	8.048458210710931	0.054775390436059376			96.42632947717694	8.003430144269958	0.00273168
77.21052631578948	204.8264919956107	241.00816078295875			89.83466013472137	8.040960042415286	0.0491473			98.6683	8.003224792530366	0.0020939
78.96491228070175	204.8261647019952	241.00842795415264			91.87589303939579	8.037577863145074	0.045212249700762444			100.91023226616447	8.003343204063846	0.00202134
80.71929824561404	204.821	241.0125975747377			93.91712594407022	8.035134615528971	0.0431949			103.15218366065824	8.002846774709054	0.00186066
82.47368421052632	204.819	241.01403183526614			95.95835884874464	8.032145794310633	0.0388458			105.394	8.002611875044161	0.0016982
84.2281	204.81794580128098	241.01513838994055			97.99959175341907	8.029293075516598	0.0388609			107.63608644964577	8.002213112620211	0.00135515
85.98245614035088	204.81674058742533	241.0161225006162			100.04082465809348	8.029020659696238	0.036980393395374664			109.87803784413954	8.00222	0.00172263
87.73684210526316	204.81652743197878	241.01629647902783			102.08205756276791	8.027629972217316	0.037285591449011994			112.11998923863331	8.002016735814966	0.0013547
89.49122807017544	204.81861371076974	241.0145937033973			104.12329046744233	8.026855010545106	0.036588150035422796			114.36194063312708	8.00185	0.0010534
91.24561403508773	204.8166992981669	241.01615659984185			106.16452337211676	8.02607	0.0362284			116.60389202762084	8.00172	0.000973753
93	204.8168321620687	241.0160481836131			108.20575627679118	8.026369346748043	0.0345747			118.84584342211461	8.001545501789685	0.00104296
94.75438596491227	204.8143453436356	241.01807827865645			110.24698918146561	8.023986664004665	0.0339684			121.08779481660838	8.00142	0.00073513
96.50877192982456	204.81501125896366	241.0175346600594			112.28822208614002	8.024411565080342	0.0329481			123.32974621110215	8.00129	0.000770516
98.26315789473684	204.81442229017108	241.01801566203972			114.32945499081445	8.021852909273985	0.0313284			125.57169760559592	8.00149	0.00107602
100.01754385964912	204.8124395817002	241.01963447460128			116.37068789548887	8.020072229547022	0.028730738845535102			127.81364900008968	8.001362459917535	0.000845533
101.7719298245614	204.81218078589117	241.01984575586138			118.4119208001633	8.018625653377338	0.026463241001866762			130.05560039458345	8.000887050023806	0.000382637
103.52631578947368	204.8122480203712	241.01979090731263			120.45315370483772	8.01679	0.0239958			132.2975517890772	8.001138329574374	0.000520057
105.28070175438596	204.81191737031696	241.02006073125386			122.49438660951215	8.01519	0.0217388			134.54	8.000789421628161	0.000297028
107.03508771929825	204.81128886692028	241.0205738769646			124.53561951418656	8.013788910440793	0.019913153793433076			136.78145457806474	8.000954291349716	0.000585226
108.78947368421052	204.81067385333714	241.02107596290085			126.577	8.014474742248606	0.021325661052306058			139.02340597255852	8.000871045232762	0.000362819
110.54385964912281	204.81080943294623	241.0209653794816			128.6180853235354	8.011222959817498	0.0159214			141.26535736705227	8.000973470158218	0.000406207
112.29824561403508	204.81022772699566	241.02144028724933			130.65931822820983	8.010074292378903	0.0143587			143.50730876154606	8.001280259148984	0.000645305
114.05263157894737	204.81336295797504	241.01888010948105			132.70055113288427	8.009018869680432	0.012923190281328826			145.7492601560398	8.000833176972272	0.00043422
115.80701754385964	204.81	241.02190117460225			134.7417840375587	8.009229364880845	0.013444397918610969			147.9912115505336	8.00051	0.000192185
117.56140350877193	204.80835494082993	241.02296925034736			136.7830169422331	8.008143881833943	0.011241165607587006			150.23316294502735	8.000492304458078	0.000214574
119.3157894736842	204.8098395752808	241.02175716923676			138.82424984690752	8.007998582775631	0.00919475			152.47511433952113	8.00057	0.00036979
121.0701754385965	204.80837033572317	241.0229566695237			140.86548275158196	8.007690268507199	0.010892030517781603			154.71706573401488	8.00056	0.000202038
122.82456140350877	204.8079030505428	241.02333817760496			142.90671565625638	8.008098266899394	0.012119198354581315			156.95901712850866	8.000487500731815	0.000175769
124.57894736842105	204.80804964555264	241.02321851867745			144.9479485609308	8.005534717286968	0.00744938			159.20096852300242	8.000634737718329	0.000409501
126.33333333333333	204.80766280460412	241.02353434644007			146.9891814656052	8.005314779291282	0.00759389			161.4429199174962	8.000716349926316	0.000394555
128.08771929824562	204.80751657346818	241.02365371407006			149.03041437027966	8.006085976748539	0.00659794			163.68487131198995	8.000384021076835	0.000158834
129.8421052631579	204.80814732955187	241.02313878273023			151.07164727495407	8.004921190464398	0.00700051			165.92682270648373	8.000596341170686	0.000496508
131.59649122807016	204.80706789675938	241.0240200684052			153.1128801796285	8.00438	0.00615144			168.1687741009775	8.000616603477388	0.00042644
133.35087719298247	204.80722591274102	241.02389100804263			155.1541130843029	8.00405	0.00585455			170.41072549547127	8.000275745034886	0.000129937
135.10526315789474	204.8145245015522	241.01793203469518			157.19534598897735	8.004070283214254	0.00580702			172.65267688996502	8.000549383452359	0.000320765
136.86	204.8061173177241	241.02479614645125			159.23657889365177	8.003693171702322	0.00527914			174.8946282844588	8.00026	0.000120659
138.6140350877193	204.80695431582302	241.02411278597168			161.27781179832618	8.004913885796041	0.00737657			177.13657967895256	8.000689159146832	0.000503356
140.3684210526316	204.8066798118914	241.02433688861512			163.3190447030006	8.003256180162369	0.00477122			179.37853107344634	8.000833338423831	0.00121726
142.12280701754386	204.80537645574864	241.025			165.36027760767504	8.003211940964459	0.00464881			181.6204824679401	8.00036	0.000211643
143.87719298245614	204.80586036103756	241.02500594537716			167.40151051234946	8.003288223333811	0.00477623			183.86243386243387	8.00065	0.000445216
145.6315789473684	204.8061493196442	241.02477001565694			169.44274341702388	8.002943454059496	0.00436602			186.10438525692763	8.00036	0.000353495
147.3859649122807	204.81011098592597	241.02153526813578			171.4839763216983	8.003983894347309	0.00392338			188.3463366514214	8.00033	0.00034272
149.14	204.80603639368337	241.02486220863304			173.52520922637274	8.003099733836683	0.00453752			190.58828804591516	8.000500850385201	0.000377499
150.89473684210526	204.80539328027666	241.02538728201165			175.56644213104715	8.002754956723065	0.00401595			192.83023944040895	8.00043	0.000332603
152.64912280701753	204.80552088399003	241.02528308259014			177.60767503572157	8.002771181018849	0.00418145			195.0721908349027	8.00052	0.000441469
154.40350877192984	204.80532927259597	241.02543954630954			179.649	8.003689485973943	0.00551663			197.31414222939648	8.000306690187971	0.000299098
156.1578947368421	204.80507046888283	241.02565082121038			181.69014084507043	8.002766903620502	0.00397858			199.55609362389023	8.000202672326143	8.052822047445424e-05
157.91228070175438	204.80513563397705	241.02559763126015			183.73137374974485	8.002606759939168	0.00392129			201.798	8.000133336517218	5.6273784234940444e-05
159.66666666666666	204.8053936970961	241.02538694861687			185.77260665441926	8.002646832253925	0.0039545			204.03999641287777	8.00084	0.000973142
161.42105263157896	204.80494283415828	241.02575504503653			187.81383955909368	8.002578779983178	0.00391936			206.28194780737152	8.000499794765526	0.000501525
163.17543859649123	204.80552170733694	241.02528242403199			189.85507246376812	8.002378362697412	0.00365308			208.5238992018653	8.000449645603476	0.000397008
164.9298245614035	204.80520085070643	241.02554439998295			191.89630536844254	8.003482942627803	0.00338451			210.76585059635906	8.000501381499669	0.000378407
166.68421052631578	204.80927493265023	241.02221788832964			193.93753827311696	8.00211	0.00317181			213.00780199085284	8.000326426751606	0.000324201
168.43859649122808	204.80532845958987	241.0254401965963			195.97877117779137	8.00207	0.00314521			215.2497533853466	8.000627861875653	0.00078788
170.19298245614036	204.80462058941262	241.0260181300069			198.02000408246582	8.003011745139656	0.00459944			217.49170477984038	8.000375513118883	0.000395395
171.94736842105263	204.80494322508338	241.02575473235194			200.06123698714023	8.002469559138278	0.00248702			219.73365617433413	8.00038	0.000477876
173.7017543859649	204.80449154571366	241.02612348041814			202.10246989181465	8.001929527619168	0.00295576			221.9756075688279	8.000355231021224	0.000364534
175.4561403508772	204.80487883159816	241.0258073050389			204.14370279648907	8.00205	0.0031801			224.21755896332166	8.00017	0.000120259
177.21052631578948	204.80532886094724	241.02543987556868			206.1849357011635	8.001917394803566	0.00277425			226.45951035781545	8.00028	0.000324629
178.96491228070175	204.80436386967563	241.02622773677538			208.22616860583793	8.001773369261834	0.00276119			228.7014617523092	8.000435779132397	0.000412113
180.71929824561403	204.80442822184241	241.02617519736364			210.26740151051234	8.001801355213196	0.00278073			230.94341314680298	8.000130669698652	8.263537520185054e-05
182.47368421052633	204.80534406852377	241.02542744485936			212.30863441518676	8.001737266797196	0.00262873			233.18536454129674	8.000262420661384	0.000310174
184.2280701754386	204.8051356288564	241.02559763535632			214.3498673198612	8.002482894703718	0.00413563			235.42731593579052	8.000277890555088	0.000335062
185.98245614035088	204.80571589717934	241.02512389767497			216.39110022453562	8.002725836640293	0.00271715			237.66926733028427	8.00023	0.000259395
187.73684210526315	204.80487883159816	241.0258073050389			218.43233312921004	8.0016	0.0024237			239.91121872477805	8.000108268713857	6.624049993312723e-05
189.49122807017545	204.80565144681628	241.02517651619553			220.47356603388445	8.001593144035176	0.00254945			242.1531701192718	8.000376033213447	0.000345809
191.24561403508773	204.80490970710497	241.02578207553813			222.5147989385589	8.002469529106737	0.00244429			244.3951215137656	8.000366994131321	0.000612922
193	204.8047820626883	241.0258863069049			224.5560318432333	8.001496898057884	0.00228378			246.63707290825934	8.000280028971913	0.000373917
194.75438596491227	204.8050876269363	241.02563683043803			226.59726474790773	8.00145	0.0021259			248.87902430275312	8.000299225740173	0.00034502
196.50877192982455	204.80526485326655	241.02549213983806			228.63849765258215	8.00153	0.00242666			251.12097569724688	8.000267756998914	0.000357991
198.26315789473685	204.808	241.02288795212743			230.6797305572566	8.001416873274371	0.00224306			253.36292709174066	8.00011	8.942496952044662e-05
200.01754385964912	204.8050064663227	241.02570308126923			232.721	8.001336736247605	0.00205159			255.6048784862344	8.000401643155094	0.000407873
201.7719298245614	204.80478132084187	241.02588690029953			234.76219636660542	8.001288762261293	0.00211273			257.8468298807282	8.00015	0.000160229
203.52631578947367	204.80457294166445	241.02605704161897			236.80342927127984	8.00134	0.00214799			260.08878127522195	8.00015	0.000143245
205.28070175438597	204.80436352523097	241.02622801228395			238.84466217595428	8.001280709117609	0.00206222			262.3307326697157	8.000505134943536	0.000546015
207.03508771929825	204.80436352523097	241.02622801228395			240.8858950806287	8.001072504605204	0.00168349			264.5726840642095	8.00011	8.715848352492829e-05
208.78947368421052	204.8038492381216	241.02664790245223			242.92712798530312	8.001980950988157	0.00195008			266.81463545870326	8.000320024991334	0.000309916
210.52631578947367	204.8044238801186	241.02617873478638			244.9479485609308	8.001139986353408	0.00194656			269.03416733925206	8.000372860598894	0.000617627

## Sheet: Figure8b
Figure 8b	Steps	Energy (eV)
	0	0
	1	0.013896
	2	0.036836
	3	0.5326
	4	0.045868
	5	0.123016

[truncated: 6 more sheets: FigureS2a, FigureS2b, FigureS3a, FigureS3b, Figure S5, FigureS6h]
